# Supplementary material for: COVID-19 vaccines uptake: Public knowledge, awareness, perception and acceptance among adult Africans
Source: PLoS One. 2022 Jun 1;17(6):e0268230. doi: 10.1371/journal.pone.0268230 (PMC9159554; doi:10.1371/journal.pone.0268230)
Supplement: S1 Dataset — (XLSX) [file pone.0268230.s001.xlsx]

## Sheet: Sheet1
ID	Start time	Completion time	Do you give your consent	Do you currently reside in Africa?	Please, indicate your country of residence	Country of Residence	Country of Origin	Age range	Sex	Marital Status	Highest Education Level Attained	Occupation	Has COVID-19 vaccine arrived your country?	What type of COVID-19 vaccine is available in your country?	Do you think the brand acquired by your country is effective?	What is your reason for answering no?	Do you normally accept vaccination before?	What are your reasons for not accepting vaccinations?	Do you think the COVID-19 vaccine is safe?	Do you think the COVID-19 vaccine is efficacious (effective)?	Do you think the COVID-19 vaccine will alter your DNA?	Do you think the COVID-19 vaccine contains a tracking device?	Do you think the COVID-19 vaccine have serious side effects?	Do you think the COVID-19 vaccine for Africa is different from that in other continents?	Do you think one can still get COVID-19 after vaccination?	Have you done COVID-19 test before?	Have you been diagnosed with COVID-19 before?	If you were diagnosed with COVID-19, what will be your first option?	Should I still get the COVID-19 vaccine if I recovered from COVID?	In what order should the COVID-19 vaccination be rolled out?	Hand washing hygiene	Wearing of nose mask or face shield	Social distancing	If you have not been vaccinated, what can you do to stay safe?	If the government makes the COVID-19 vaccine available to the public, would you get vaccinated?	For what reasons are you accepting the vaccine	Are you willing to pay for the vaccine?	What is your reason for answering no?2	Why are you rejecting the vaccine?	If more awareness were created and you are satisfied with the safety and efficacy (effectiveness) of the COVID-19 vaccine, would you accept it?	If taking the vaccine becomes a necessary requirement for travel, what will you do?	Why are you undecided in accepting the COVID-19 vaccine?	If more awareness were created and you are satisfied with the safety and efficacy (effectiveness) of the COVID-19 vaccine, would you accept it?2	If taking the vaccine becomes a necessary requirement for travel, what will you do?2	Do you think enough awareness has been created about the COVID-19 vaccine?	In your opinion who should be involved in the awareness campaign?	What awareness campaign should be employed?
1	2021-03-31 05:31:06	2021-03-31 08:57:48	Yes	Yes		Tanzania	Tanzania	30-49	Female	Single	Bachelor's Degree	Health care worker	No				Yes		I don't know	I don't know	No	No	I don't know	Yes	Maybe	No	No	Drugs	Yes	Individuals age 18 to 49 with relevant medical conditions;Individuals age 50 & above;Government officials & strategic leaders;Individuals age 18 to 49 without relevant medical conditions;Front-line health workers;	Strongly disagree	Agree	Strongly disagree	Regular hand washing or use of alcohol-based hand sanitizer ;Maintaining social distancing;Wearing of nose mask or face shield;	Probably NOT				I am not sure the vaccine is clinically safe;I am not fully informed about possible side effects of the COVID-19 vaccine;	Yes	Take the vaccine				No	Government;Health Workers;Civil Society Organizations (CSO);Religious leaders;Media;Educational/Research Institutions;Centers for Disease Control (CDC);World Health Organisation;	Newspaper;Social media;Local TV/radio station;
2	2021-03-31 06:01:37	2021-03-31 06:06:41	Yes	Yes		Nigeria	Nigeria	30-49	Male	Married	Master's and Above	University lecturer/researcher	Yes	AstraZeneca	Yes		Yes		Yes	Yes	No	No	No	No	Yes	No	No	Vaccine	Yes	Individuals age 18 to 49 without relevant medical conditions;Individuals age 18 to 49 with relevant medical conditions;Individuals age 50 & above;Front-line health workers;Government officials & strategic leaders;	Strongly disagree	Strongly disagree	Strongly disagree	Regular hand washing or use of alcohol-based hand sanitizer ;Wearing of nose mask or face shield;Maintaining social distancing;	Definitely	The vaccine is safe and effective;It will prevent me from getting COVID-19;It will help me protect my family, friends and others in the community;It will help stop the pandemic;	No	Government should at least do that for its citizen							No	Government;World Health Organisation;Centers for Disease Control (CDC);Health Workers;Civil Society Organizations (CSO);Religious leaders;Media;Educational/Research Institutions;Industry;	Newspaper;Social media;Local TV/radio station;
3	2021-03-31 06:34:10	2021-03-31 06:49:55	Yes	Yes		Nigeria	Nigeria	50-64	Male	Married	Master's and Above	University lecturer/researcher	Yes	AstraZeneca	Yes		Yes		I don't know	Yes	No	No	I don't know	I don't know	Maybe	No	No	Drugs	I don't know	Front-line health workers;Individuals age 50 & above;Individuals age 18 to 49 with relevant medical conditions;Government officials & strategic leaders;Individuals age 18 to 49 without relevant medical conditions;	Agree	Agree	Disagree	Maintaining social distancing;Regular hand washing or use of alcohol-based hand sanitizer ;	Probably	It is a requirement for travelling abroad;It will help me protect my family, friends and others in the community;	No	Government is expected to provide the vaccine							No	Government;World Health Organisation;Centers for Disease Control (CDC);Health Workers;Civil Society Organizations (CSO);Media;	Newspaper;Social media;Local TV/radio station;
4	2021-03-31 06:58:31	2021-03-31 06:58:51	No
5	2021-03-31 07:03:25	2021-03-31 07:11:12	Yes	Yes		Uganda	Uganda	18-29	Female	Single	Bachelor's Degree	University lecturer/researcher	Yes	I don't know	I don't know	I don't know if the vaccine is effective	Yes		I don't know	Yes	No	No	No	No	Yes	No	No	Drugs	Yes	Front-line health workers;Individuals age 50 & above;Individuals age 18 to 49 with relevant medical conditions;Government officials & strategic leaders;Individuals age 18 to 49 without relevant medical conditions;	Disagree	Disagree	Disagree	Regular hand washing or use of alcohol-based hand sanitizer ;Wearing of nose mask or face shield;Maintaining social distancing;	Undecided							I am not sure the vaccine is clinically safe;	No	Take the vaccine	Yes	Government;World Health Organisation;Centers for Disease Control (CDC);Health Workers;Civil Society Organizations (CSO);Media;	Newspaper;Social media;Local TV/radio station;
6	2021-03-31 07:05:51	2021-03-31 07:12:02	Yes	Yes		Nigeria	Nigeria	50-64	Male	Married	Master's and Above	Engineer	Yes	AstraZeneca	Yes		Yes		Yes	Yes	No	No	No	No	No	Yes	No	Drugs	Yes	Front-line health workers;Individuals age 18 to 49 with relevant medical conditions;Individuals age 50 & above;Government officials & strategic leaders;Individuals age 18 to 49 without relevant medical conditions;	Disagree	Strongly agree	Strongly agree	Regular hand washing or use of alcohol-based hand sanitizer ;Wearing of nose mask or face shield;Maintaining social distancing;	Definitely	The vaccine is safe and effective;It will prevent me from getting COVID-19;It will help me protect my family, friends and others in the community;It will help stop the pandemic;It is a requirement for travelling abroad;	No	Government should pay							No	Government;World Health Organisation;Centers for Disease Control (CDC);Civil Society Organizations (CSO);Health Workers;Religious leaders;Media;Educational/Research Institutions;Industry;	Newspaper;Social media;Local TV/radio station;
7	2021-03-31 07:10:58	2021-03-31 07:23:08	Yes	No	China		Ghana	30-49	Male	Married	Master's and Above	Student	Yes	AstraZeneca	Yes		Yes		Yes	Yes	No	No	No	No	Yes	Yes	No	Drugs	Yes	Front-line health workers;Government officials & strategic leaders;Individuals age 50 & above;Individuals age 18 to 49 without relevant medical conditions;Individuals age 18 to 49 with relevant medical conditions;	Strongly disagree	Strongly disagree	Strongly disagree	Regular hand washing or use of alcohol-based hand sanitizer ;Wearing of nose mask or face shield;Maintaining social distancing;	Definitely	It will help stop the pandemic;It will help me protect my family, friends and others in the community;It will prevent me from getting COVID-19;The vaccine is safe and effective;	No	Vaccines are never sold in Ghana							Yes	Government;World Health Organisation;Centers for Disease Control (CDC);Health Workers;Civil Society Organizations (CSO);Religious leaders;Media;Educational/Research Institutions;Industry;Individuals and celebrates ;	Local TV/radio station;Social media;Newspaper;
8	2021-03-31 07:20:33	2021-03-31 07:20:42	No
9	2021-03-31 07:20:59	2021-03-31 07:21:07	No
10	2021-03-31 08:02:02	2021-03-31 08:15:21	Yes	Yes		Kenya	Kenya	30-49	Male	Married	Diploma	Government official	Yes	AstraZeneca	I don't know		Yes		I don't know	I don't know	I don't know	I don't know	I don't know	I don't know	Maybe	No	No	Doctor prescription	I don't know	Individuals age 18 to 49 with relevant medical conditions;Individuals age 50 & above;Front-line health workers;Individuals age 18 to 49 without relevant medical conditions;Government officials & strategic leaders;	Disagree	Disagree	Disagree	Regular hand washing or use of alcohol-based hand sanitizer ;	Definitely NOT				I am not sure the vaccine is clinically safe;	No	Avoid travelling				Yes	Centers for Disease Control (CDC);	Local TV/radio station;
11	2021-03-31 08:29:40	2021-03-31 08:37:38	Yes	Yes		Nigeria	Nigeria	50-64	Female	Married	Master's and Above	University lecturer/researcher	Yes	AstraZeneca	I don't know	Complain or side effects not evident	Yes		No	No	Yes	Yes	I don't know	Yes	Yes	No	No	Herbal remedies	No	Government officials & strategic leaders;Front-line health workers;Individuals age 50 & above;Individuals age 18 to 49 with relevant medical conditions;Individuals age 18 to 49 without relevant medical conditions;	Strongly agree	Agree	Agree	Use of local herbal mixtures;Not evident of covid, no need for protocols;	Definitely NOT				I am not sure the vaccine is clinically safe;I am not sure the vaccine is effective in preventing me from getting COVID-19;I am not fully informed about possible side effects of the COVID-19 vaccine;I feel there is a tracking device in the vaccine;I feel the vaccine in Africa is not the same as the one in other continent, so I don't trust it.;I think the vaccine would alter my DNA;	Maybe	Avoid travelling				No	Government;World Health Organisation;Centers for Disease Control (CDC);Health Workers;Civil Society Organizations (CSO);Media;Educational/Research Institutions;	Newspaper;Social media;Local TV/radio station;
12	2021-03-31 09:13:35	2021-03-31 09:35:17	Yes	Yes		Botswana	Botswana	30-49	Male	Married	Master's and Above	University lecturer/researcher	Yes	Sinopharm	Yes		Yes		No	Yes	I don't know	No	Yes	No	Maybe	No	No	Herbal remedies	No	Front-line health workers;Individuals age 50 & above;Individuals age 18 to 49 with relevant medical conditions;Individuals age 18 to 49 without relevant medical conditions;Government officials & strategic leaders;	Strongly disagree	Strongly disagree	Strongly disagree	Regular hand washing or use of alcohol-based hand sanitizer ;Wearing of nose mask or face shield;Maintaining social distancing;	Undecided							I am not sure the vaccine is effective in preventing me from getting COVID-19;I am not sure the vaccine is clinically safe;	Yes	Take the vaccine	No	World Health Organisation;Government;Health Workers;	Newspaper;Social media;Local TV/radio station;
13	2021-03-31 09:15:43	2021-03-31 09:41:45	Yes	Yes		Nigeria	Nigeria	30-49	Male	Married	Master's and Above	University lecturer/researcher	Yes	AstraZeneca	I don't know	I have not heard opinions from people who have taken the vaccine. Besides, I have not taken the vaccine.	No	I am not aware of any other vaccines to take in my country.	I don't know	I don't know	I don't know	I don't know	I don't know	I don't know	Yes	No	No	Drugs	Yes	Individuals age 18 to 49 with relevant medical conditions;Government officials & strategic leaders;Individuals age 50 & above;Front-line health workers;Individuals age 18 to 49 without relevant medical conditions;	Strongly disagree	Strongly disagree	Strongly disagree	Regular hand washing or use of alcohol-based hand sanitizer ;Wearing of nose mask or face shield;Maintaining social distancing;	Probably	It is a requirement for travelling abroad;	No	I feel it should be a public service. More so, a lot of citizens are not employed and there is possibility that some vendors of the vaccines could make the cost unbearable for the less privileged.							No	Government;World Health Organisation;Centers for Disease Control (CDC);Health Workers;Civil Society Organizations (CSO);Religious leaders;Media;Educational/Research Institutions;Industry;	Local TV/radio station;
14	2021-03-31 09:30:25	2021-03-31 09:40:47	Yes	Yes		Congo, Republic of the	Congo, Republic of the	30-49	Male	Single	Master's and Above	Student	Yes	Sinopharm	Yes		Yes		Yes	Yes	No	No	I don't know	No	Maybe	Yes	No	Vaccine	Yes	Government officials & strategic leaders;Individuals age 50 & above;Individuals age 18 to 49 with relevant medical conditions;Front-line health workers;Individuals age 18 to 49 without relevant medical conditions;	Agree	Agree	Agree	Regular hand washing or use of alcohol-based hand sanitizer ;Wearing of nose mask or face shield;Maintaining social distancing;	Probably	The vaccine is safe and effective;It will prevent me from getting COVID-19;It will help me protect my family, friends and others in the community;It will help stop the pandemic;It is a requirement for travelling abroad;	No	Government paid							No	Government;World Health Organisation;Centers for Disease Control (CDC);Religious leaders;Media;Educational/Research Institutions;	Newspaper;Social media;Local TV/radio station;
15	2021-03-31 09:35:08	2021-03-31 09:42:24	Yes	Yes		Nigeria	Nigeria	50-64	Female	Married	Master's and Above	University lecturer/researcher	No				Yes		Yes	Yes	No	No	No	No	No	No	No	Herbal remedies	Yes	Front-line health workers;Government officials & strategic leaders;Individuals age 50 & above;Individuals age 18 to 49 with relevant medical conditions;Individuals age 18 to 49 without relevant medical conditions;	Strongly disagree	Agree	Disagree	Regular hand washing or use of alcohol-based hand sanitizer ;Wearing of nose mask or face shield;Maintaining social distancing;Use of local herbal mixtures;	Definitely	It will help me protect my family, friends and others in the community;	No	I pay my taxes so I should get some benefits							No	Government;Health Workers;Civil Society Organizations (CSO);Religious leaders;Media;Educational/Research Institutions;Industry;Centers for Disease Control (CDC);World Health Organisation;Teachers;	Social media;Local TV/radio station;1 on 1.churches,mosques;
16	2021-03-31 09:37:24	2021-03-31 09:46:26	Yes	Yes		Nigeria	Nigeria	30-49	Female	Married	Master's and Above	Business man/woman	Yes	I don't know	I don't know	Nil	Yes		Yes	Yes	No	I don't know	I don't know	No	Yes	No	No	Drugs	Yes	Front-line health workers;Individuals age 50 & above;Individuals age 18 to 49 with relevant medical conditions;Individuals age 18 to 49 without relevant medical conditions;Government officials & strategic leaders;	Strongly disagree	Strongly disagree	Strongly disagree	Regular hand washing or use of alcohol-based hand sanitizer ;Wearing of nose mask or face shield;Maintaining social distancing;	Undecided							I am not fully informed about possible side effects of the COVID-19 vaccineccine;	Yes	Take the vaccine	Yes	Government;World Health Organisation;Centers for Disease Control (CDC);Health Workers;Civil Society Organizations (CSO);Religious leaders;Media;Educational/Research Institutions;Industry;	Newspaper;Social media;Local TV/radio station;
17	2021-03-31 10:00:52	2021-03-31 10:17:55	Yes	Yes		Nigeria	Nigeria	30-49	Male	Married	Master's and Above	Civil servant	Yes	AstraZeneca	Yes		Yes		Yes	Yes	Yes	I don't know	I don't know	I don't know	Maybe	No	No	Vaccine	I don't know	Front-line health workers;Individuals age 18 to 49 without relevant medical conditions;Government officials & strategic leaders;Individuals age 50 & above;Individuals age 18 to 49 with relevant medical conditions;	Strongly agree	Agree	Agree	Regular hand washing or use of alcohol-based hand sanitizer ;	Undecided							I am not sure if the vaccine would alter my DNA;I am not sure if the vaccine in Africa is the same as that in other continents;	Maybe	Take the vaccine	No	World Health Organisation;Centers for Disease Control (CDC);Health Workers;Civil Society Organizations (CSO);Religious leaders;Media;Educational/Research Institutions;Industry;Government;	Local TV/radio station;Social media;Newspaper;
18	2021-03-31 10:10:08	2021-03-31 10:36:09	Yes	Yes		Nigeria	Nigeria	30-49	Female	Married	Master's and Above	Administrator	Yes	AstraZeneca	I don't know	I don't know yet if it's effective. I only heard few people complaining about the side effects	Yes		I don't know	I don't know	I don't know	I don't know	I don't know	I don't know	Maybe	No	No	Steaming, natural cure - lemon grass, pineapple, lemon, garlic , ginger, bitter kola etc	I don't know	Front-line health workers;Government officials & strategic leaders;Individuals age 18 to 49 with relevant medical conditions;Individuals age 50 & above;Individuals age 18 to 49 without relevant medical conditions;	Strongly disagree	Strongly disagree	Strongly disagree	Regular hand washing or use of alcohol-based hand sanitizer ;Wearing of nose mask or face shield;Maintaining social distancing;Steaming, fresh fruits and vegetables, mix lemon grass , pineapple peel, lemon, garlic and ginger;	Undecided							I am not sure the vaccine is clinically safe;	Maybe	May decide to wait	No	Government;	Local TV/radio station;
19	2021-03-31 10:17:02	2021-03-31 10:31:46	Yes	Yes		Nigeria	Nigeria	50-64	Male	Married	Bachelor's Degree	Government official	Yes	I don't know	I don't know	I'm not experienced in that line	Yes		I don't know	I don't know	I don't know	I don't know	I don't know	I don't know	Maybe	No	No	Drugs	I don't know	Individuals age 50 & above;Front-line health workers;Individuals age 18 to 49 with relevant medical conditions;Individuals age 18 to 49 without relevant medical conditions;Government officials & strategic leaders;	Strongly disagree	Agree	Agree	Regular hand washing or use of alcohol-based hand sanitizer ;	Undecided							I am not fully informed about possible side effects of the COVID-19 vaccineccine;	Yes	Avoid travelling	No	Religious leaders;	Local TV/radio station;
20	2021-03-31 10:35:51	2021-03-31 10:36:11	No
21	2021-03-31 10:39:09	2021-03-31 10:53:01	Yes	Yes		Nigeria	Nigeria	18-29	Female	Single	Bachelor's Degree	Accountant	Yes	I don't know	I don't know	I don’t know	Yes		I don't know	I don't know	I don't know	I don't know	I don't know	I don't know	Maybe	No	No	Drugs	Yes	Front-line health workers;Individuals age 50 & above;Individuals age 18 to 49 with relevant medical conditions;Government officials & strategic leaders;Individuals age 18 to 49 without relevant medical conditions;	Agree	Agree	Disagree	Maintaining social distancing;	Probably	It will prevent me from getting COVID-19;It will help stop the pandemic;	No	Nothing							Yes	Government;World Health Organisation;Centers for Disease Control (CDC);Religious leaders;Civil Society Organizations (CSO);Health Workers;Media;Educational/Research Institutions;Industry;	Local TV/radio station;Social media;Newspaper;
22	2021-03-31 10:45:07	2021-03-31 10:53:28	Yes	Yes		Nigeria	Nigeria	65 & Above	Male	Married	Master's and Above	Business man/woman	Yes	AstraZeneca	Yes		Yes		Yes	Yes	I don't know	No	I don't know	No	Yes	Yes	No	Drugs	Yes	Individuals age 18 to 49 with relevant medical conditions;Individuals age 50 & above;Government officials & strategic leaders;Individuals age 18 to 49 without relevant medical conditions;Front-line health workers;	Strongly agree	Strongly agree	Strongly agree	Regular hand washing or use of alcohol-based hand sanitizer ;Wearing of nose mask or face shield;Maintaining social distancing;Use of local herbal mixtures;	Definitely	It will help me protect my family, friends and others in the community;	Yes								Yes	Government;World Health Organisation;Centers for Disease Control (CDC);Health Workers;Civil Society Organizations (CSO);Religious leaders;Media;Educational/Research Institutions;	Newspaper;Social media;Local TV/radio station;
23	2021-03-31 10:47:47	2021-03-31 10:57:57	Yes	Yes		Ghana	Ghana	50-64	Male	Married	Master's and Above	University lecturer/researcher	Yes	AstraZeneca	Yes		Yes		Yes	Yes	No	I don't know	I don't know	I don't know	Yes	No	No	Drugs	Yes	Individuals age 18 to 49 with relevant medical conditions;Individuals age 50 & above;Front-line health workers;Government officials & strategic leaders;Individuals age 18 to 49 without relevant medical conditions;	Strongly disagree	Strongly disagree	Strongly disagree	Regular hand washing or use of alcohol-based hand sanitizer ;Wearing of nose mask or face shield;Maintaining social distancing;	Definitely	It will help stop the pandemic;It will help me protect my family, friends and others in the community;	No	since it is a pandemic, government should fund it else more people will refuse and the fight against the virus will not be achieved							No	Health Workers;Centers for Disease Control (CDC);World Health Organisation;Civil Society Organizations (CSO);Media;Educational/Research Institutions;Industry;Government;	Local TV/radio station;Social media;Newspaper;
24	2021-03-31 10:56:09	2021-03-31 11:04:50	Yes	Yes		Nigeria	Nigeria	30-49	Male	Married	Master's and Above	University lecturer/researcher	Yes	AstraZeneca	Yes		Yes		Yes	I don't know	No	No	No	No	Yes	No	No	Drugs	Yes	Front-line health workers;Individuals age 50 & above;Individuals age 18 to 49 with relevant medical conditions;Government officials & strategic leaders;Individuals age 18 to 49 without relevant medical conditions;	Strongly disagree	Disagree	Disagree	Regular hand washing or use of alcohol-based hand sanitizer ;Wearing of nose mask or face shield;Maintaining social distancing;	Probably	The vaccine is safe and effective;It will prevent me from getting COVID-19;It will help stop the pandemic;It will help me protect my family, friends and others in the community;It is a requirement for travelling abroad;	No	Vaccination should be free							Yes	Government;World Health Organisation;Centers for Disease Control (CDC);Health Workers;Civil Society Organizations (CSO);Religious leaders;Media;Educational/Research Institutions;Industry;	Newspaper;Social media;Local TV/radio station;
25	2021-03-31 11:43:48	2021-03-31 11:48:34	Yes	Yes		Nigeria	Nigeria	30-49	Male	Married	Master's and Above	University lecturer/researcher	Yes	AstraZeneca	Yes		Yes		Yes	Yes	No	No	No	No	Yes	No	No	Herbal remedies	Yes	Front-line health workers;Government officials & strategic leaders;Individuals age 50 & above;Individuals age 18 to 49 without relevant medical conditions;Individuals age 18 to 49 with relevant medical conditions;	Strongly disagree	Strongly disagree	Strongly disagree	Regular hand washing or use of alcohol-based hand sanitizer ;Wearing of nose mask or face shield;Maintaining social distancing;Use of local herbal mixtures;	Definitely	The vaccine is safe and effective;It will prevent me from getting COVID-19;It will help me protect my family, friends and others in the community;It will help stop the pandemic;	No	Government is responsible for vaccinating it's citizen							No	Government;World Health Organisation;Centers for Disease Control (CDC);Health Workers;Civil Society Organizations (CSO);Religious leaders;Media;Educational/Research Institutions;Industry;	Newspaper;Social media;Local TV/radio station;
26	2021-03-31 11:52:54	2021-03-31 12:25:32	Yes	Yes		Nigeria	Nigeria	30-49	Male	Married	Master's and Above	Engineer	Yes	AstraZeneca	Yes		Yes		Yes	Yes	No	No	No	Yes	No	No	No	Vaccine	Yes	Front-line health workers;Individuals age 50 & above;Government officials & strategic leaders;Individuals age 18 to 49 with relevant medical conditions;Individuals age 18 to 49 without relevant medical conditions;	Strongly disagree	Agree	Agree	Regular hand washing or use of alcohol-based hand sanitizer ;Wearing of nose mask or face shield;Maintaining social distancing;Use of local herbal mixtures;	Probably	The vaccine is safe and effective;It will prevent me from getting COVID-19;It will help me protect my family, friends and others in the community;It will help stop the pandemic;It is a requirement for travelling abroad;	Yes								No	Government;World Health Organisation;Centers for Disease Control (CDC);Health Workers;Religious leaders;Civil Society Organizations (CSO);Media;Educational/Research Institutions;Industry;	Social media;Local TV/radio station;Newspaper;
27	2021-03-31 11:56:45	2021-04-01 11:25:16	Yes	Yes		Ghana	Ghana	50-64	Female	Married	Master's and Above	University lecturer/researcher	Yes	AstraZeneca	Yes		Yes		Yes	Yes	No	No	No	No	Yes	No	No	Drugs	Yes	Front-line health workers;Individuals age 18 to 49 with relevant medical conditions;Government officials & strategic leaders;Individuals age 50 & above;Individuals age 18 to 49 without relevant medical conditions;	Strongly disagree	Strongly disagree	Disagree	Regular hand washing or use of alcohol-based hand sanitizer ;Wearing of nose mask or face shield;Maintaining social distancing;	Definitely	The vaccine is safe and effective;It will prevent me from getting COVID-19;It will help me protect my family, friends and others in the community;It will help stop the pandemic;It is a requirement for travelling abroad;	No	The government is supposed to pay for it because we are not in normal times							Yes	Government;World Health Organisation;Centers for Disease Control (CDC);Health Workers;Civil Society Organizations (CSO);Religious leaders;Media;Educational/Research Institutions;Industry;	Social media;Local TV/radio station;Newspaper;
28	2021-03-31 12:05:15	2021-03-31 12:18:57	Yes	Yes		Nigeria	Nigeria	30-49	Male	Married	Bachelor's Degree	Business man/woman	Yes	AstraZeneca	I don't know	The government can not be trusted	Yes		I don't know	No	I don't know	Yes	Yes	Yes	Yes	No	No	Drugs	Yes	Government officials & strategic leaders;Front-line health workers;Individuals age 50 & above;Individuals age 18 to 49 with relevant medical conditions;Individuals age 18 to 49 without relevant medical conditions;	Strongly disagree	Agree	Disagree	Regular hand washing or use of alcohol-based hand sanitizer ;Wearing of nose mask or face shield;Maintaining social distancing;	Undecided							I am not sure the vaccine is clinically safe;I am not sure the vaccine is effective in preventing me from getting COVID-19;I am not sure if the vaccine in Africa is the same as that in other continents;I am not sure if there is a tracking device in the vaccine;	Yes	Avoid travelling	Yes	Religious leaders;Media;Industry;Educational/Research Institutions;Health Workers;	Social media;Local TV/radio station;Newspaper;
29	2021-03-31 12:08:43	2021-03-31 12:16:32	Yes	Yes		Ghana	Ghana	30-49	Female	Single	Master's and Above	Civil servant	Yes	AstraZeneca	Yes		Yes		Yes	Yes	No	I don't know	No	No	No	Yes	No	Herbal remedies	Yes	Front-line health workers;Government officials & strategic leaders;Individuals age 50 & above;Individuals age 18 to 49 with relevant medical conditions;Individuals age 18 to 49 without relevant medical conditions;	Strongly disagree	Disagree	Disagree	Regular hand washing or use of alcohol-based hand sanitizer ;Wearing of nose mask or face shield;Maintaining social distancing;	Definitely	The vaccine is safe and effective;It will help me protect my family, friends and others in the community;It is a requirement for travelling abroad;	No	There exist a Covid-19 fund which is being taxed from workers and not every citizen can afford it							No	Government;World Health Organisation;Centers for Disease Control (CDC);Health Workers;Civil Society Organizations (CSO);Religious leaders;Media;Educational/Research Institutions;Industry;	Social media;Local TV/radio station;Newspaper;
30	2021-03-31 12:18:05	2021-03-31 12:27:48	Yes	Yes		Nigeria	Nigeria	18-29	Female	Single	Diploma	Student	Yes	I don't know	Yes		Yes		Yes	I don't know	I don't know	I don't know	I don't know	I don't know	Maybe	No	No	Herbal remedies	I don't know	Front-line health workers;Individuals age 50 & above;Individuals age 18 to 49 with relevant medical conditions;Individuals age 18 to 49 without relevant medical conditions;Government officials & strategic leaders;	Strongly agree	Agree	Disagree	Regular hand washing or use of alcohol-based hand sanitizer ;	Definitely	It will help stop the pandemic;	No	Because of financial status							Yes	Health Workers;Centers for Disease Control (CDC);World Health Organisation;Media;Educational/Research Institutions;Religious leaders;	Newspaper;Social media;Local TV/radio station;
31	2021-03-31 12:35:16	2021-03-31 12:43:31	Yes	Yes		Nigeria	Nigeria	30-49	Male	Married	Master's and Above	Civil servant	Yes	AstraZeneca	Yes		Yes		Yes	Yes	No	No	No	No	Maybe	Yes	No	Drugs	No	Front-line health workers;Government officials & strategic leaders;Individuals age 50 & above;Individuals age 18 to 49 with relevant medical conditions;Individuals age 18 to 49 without relevant medical conditions;	Strongly disagree	Disagree	Agree	Regular hand washing or use of alcohol-based hand sanitizer ;Wearing of nose mask or face shield;Maintaining social distancing;	Definitely	The vaccine is safe and effective;It will help me protect my family, friends and others in the community;It will help stop the pandemic;	No	Because vaccines should be free to encourage mass acceptance							No	Government;World Health Organisation;Centers for Disease Control (CDC);Health Workers;Civil Society Organizations (CSO);Religious leaders;Media;Educational/Research Institutions;	Newspaper;Social media;Local TV/radio station;
32	2021-03-31 12:44:45	2021-03-31 12:57:12	Yes	Yes		Tanzania	Tanzania	18-29	Female	Married	Master's and Above	Full-time housewife	Yes	I don't know	I don't know	There is no transparency regarding issues on vaccine	Yes		Yes	Yes	No	No	No	No	No	No	No	Vaccine	Yes	Front-line health workers;Individuals age 18 to 49 with relevant medical conditions;Individuals age 50 & above;Government officials & strategic leaders;Individuals age 18 to 49 without relevant medical conditions;	Strongly disagree	Strongly disagree	Agree	Regular hand washing or use of alcohol-based hand sanitizer ;Wearing of nose mask or face shield;Maintaining social distancing;	Definitely	The vaccine is safe and effective;It will prevent me from getting COVID-19;It will help me protect my family, friends and others in the community;It will help stop the pandemic;	No	I suggest the vaccine should be given free so that anyone can afford to have it otherwise many people will not be able to pay for it not justbecause they dont have money but because they feel they dont need thevaccine							No	Religious leaders;Government;Media;Health Workers;Educational/Research Institutions;	Social media;Local TV/radio station;
33	2021-03-31 12:48:14	2021-03-31 13:00:21	Yes	Yes		Nigeria	Nigeria	30-49	Male	Single	Diploma	Student	Yes	I don't know	I don't know	I don't know yet	No	I'm not fully sure of the vaccine	I don't know	I don't know	I don't know	I don't know	I don't know	I don't know	Maybe	No	No	I won't be diagnose of it.	I don't know	Front-line health workers;Individuals age 18 to 49 with relevant medical conditions;Individuals age 50 & above;Individuals age 18 to 49 without relevant medical conditions;Government officials & strategic leaders;	Strongly disagree	Disagree	Disagree	Regular hand washing or use of alcohol-based hand sanitizer ;Wearing of nose mask or face shield;Maintaining social distancing;	Probably NOT				I am not sure the vaccine is clinically safe;I am not sure the vaccine is effective in preventing me from getting COVID-19;I am not fully informed about possible side effects of the COVID-19 vaccine;I feel there is a tracking device in the vaccine;I feel the vaccine in Africa is not the same as the one in other continent, so I don't trust it.;	No	Avoid travelling				No	World Health Organisation;Centers for Disease Control (CDC);Health Workers;Educational/Research Institutions;Media;	Social media;Local TV/radio station;Newspaper;
34	2021-03-31 13:11:56	2021-03-31 13:18:14	Yes	Yes		Nigeria	Nigeria	30-49	Male	Single	Bachelor's Degree	Health care worker	Yes	AstraZeneca	Yes		Yes		Yes	Yes	I don't know	I don't know	No	Yes	Maybe	No	No	Vaccine	Yes	Government officials & strategic leaders;Front-line health workers;Individuals age 50 & above;Individuals age 18 to 49 without relevant medical conditions;Individuals age 18 to 49 with relevant medical conditions;	Agree	Disagree	Disagree	Regular hand washing or use of alcohol-based hand sanitizer ;Wearing of nose mask or face shield;Maintaining social distancing;	Definitely	It will prevent me from getting COVID-19;It is a requirement for travelling abroad;	Yes								No	Health Workers;Centers for Disease Control (CDC);World Health Organisation;Government;Civil Society Organizations (CSO);Religious leaders;Media;Educational/Research Institutions;Industry;	Newspaper;Social media;Local TV/radio station;
35	2021-03-31 14:28:53	2021-03-31 14:34:22	Yes	Yes		Nigeria	Nigeria	30-49	Female	Single	Master's and Above	Civil servant	Yes	AstraZeneca	Yes		Yes		I don't know	I don't know	I don't know	I don't know	No	I don't know	No	No	No	Drugs	I don't know	Front-line health workers;Individuals age 50 & above;Individuals age 18 to 49 without relevant medical conditions;Government officials & strategic leaders;Individuals age 18 to 49 with relevant medical conditions;	Disagree	Strongly disagree	Strongly disagree	Regular hand washing or use of alcohol-based hand sanitizer ;Wearing of nose mask or face shield;Maintaining social distancing;	Undecided							I am not sure the vaccine is clinically safe;I am not fully informed about possible side effects of the COVID-19 vaccineccine;I am not sure if the vaccine would alter my DNA;I am not sure if the vaccine in Africa is the same as that in other continents;	Yes	Take the vaccine	No	Government;World Health Organisation;Centers for Disease Control (CDC);Health Workers;Civil Society Organizations (CSO);Religious leaders;Media;Educational/Research Institutions;Industry;	Newspaper;Social media;Local TV/radio station;
36	2021-03-31 14:34:38	2021-03-31 14:38:10	Yes	Yes		Nigeria	Nigeria	30-49	Female	Single	Master's and Above	University lecturer/researcher	Yes	AstraZeneca	Yes		Yes		Yes	Yes	No	No	No	No	Yes	Yes	No	Drugs	Yes	Individuals age 50 & above;Individuals age 18 to 49 with relevant medical conditions;Individuals age 18 to 49 without relevant medical conditions;Government officials & strategic leaders;Front-line health workers;	Strongly disagree	Strongly disagree	Strongly disagree	Regular hand washing or use of alcohol-based hand sanitizer ;	Definitely	The vaccine is safe and effective;	No	No							Yes	Government;World Health Organisation;Centers for Disease Control (CDC);Media;	Newspaper;Social media;Local TV/radio station;
37	2021-03-31 18:40:55	2021-03-31 18:45:47	Yes	No	China		Ghana	30-49	Male	Married	Master's and Above	Business man/woman	Yes	Johnson & Johnson	Yes		Yes		Yes	Yes	No	No	No	No	Yes	No	No	Vaccine	Yes	Front-line health workers;Individuals age 50 & above;Individuals age 18 to 49 with relevant medical conditions;Government officials & strategic leaders;Individuals age 18 to 49 without relevant medical conditions;	Strongly disagree	Strongly disagree	Strongly disagree	Regular hand washing or use of alcohol-based hand sanitizer ;Wearing of nose mask or face shield;Maintaining social distancing;Use of local herbal mixtures;	Definitely	The vaccine is safe and effective;It will prevent me from getting COVID-19;It will help me protect my family, friends and others in the community;It will help stop the pandemic;It is a requirement for travelling abroad;	Yes								No	Government;World Health Organisation;Centers for Disease Control (CDC);Health Workers;Civil Society Organizations (CSO);Religious leaders;Media;Educational/Research Institutions;Industry;The general public;	Newspaper;Social media;Local TV/radio station;
38	2021-03-31 18:45:54	2021-03-31 18:46:07	No
39	2021-03-31 18:46:42	2021-03-31 18:47:12	No
40	2021-03-31 18:47:07	2021-03-31 18:55:50	Yes	Yes		Nigeria	Nigeria	30-49	Female	Married	Bachelor's Degree	Government official	Yes	AstraZeneca	Yes		Yes		Yes	Yes	I don't know	No	No	Yes	Yes	Yes	Yes	Vaccine	Yes	Individuals age 18 to 49 with relevant medical conditions;Front-line health workers;Individuals age 18 to 49 without relevant medical conditions;Individuals age 50 & above;Government officials & strategic leaders;	Agree	Agree	Agree	Wearing of nose mask or face shield;	Definitely	The vaccine is safe and effective;	Yes								No	World Health Organisation;	Local TV/radio station;
41	2021-03-31 19:43:56	2021-03-31 19:54:50	Yes	Yes		Nigeria	Nigeria	65 & Above	Male	Married	Master's and Above	Business man/woman	Yes	AstraZeneca	Yes		Yes		Yes	Yes	No	No	No	No	Yes	No	No	Drugs	Yes	Individuals age 18 to 49 with relevant medical conditions;Individuals age 50 & above;Front-line health workers;Individuals age 18 to 49 without relevant medical conditions;Government officials & strategic leaders;	Strongly disagree	Strongly agree	Strongly agree	Regular hand washing or use of alcohol-based hand sanitizer ;Wearing of nose mask or face shield;Maintaining social distancing;	Definitely	The vaccine is safe and effective;	Yes								Yes	Government;World Health Organisation;Health Workers;Centers for Disease Control (CDC);Civil Society Organizations (CSO);Religious leaders;Media;Educational/Research Institutions;Industry;	Newspaper;Social media;Local TV/radio station;
42	2021-03-31 19:45:06	2021-03-31 20:00:47	Yes	Yes		Nigeria	Nigeria	30-49	Male	Married	Master's and Above	Banking	Yes	AstraZeneca	I don't know	I am in doubt of the approval by NAFDAC	Yes		No	I don't know	I don't know	I don't know	Yes	Yes	Maybe	Yes	No	Drugs	No	Government officials & strategic leaders;Front-line health workers;Individuals age 50 & above;Individuals age 18 to 49 with relevant medical conditions;Individuals age 18 to 49 without relevant medical conditions;	Strongly disagree	Disagree	Agree	Regular hand washing or use of alcohol-based hand sanitizer ;Wearing of nose mask or face shield;Maintaining social distancing;Use of local herbal mixtures;	Probably NOT				I am not sure the vaccine is clinically safe;I feel the vaccine in Africa is not the same as the one in other continent, so I don't trust it.;I feel it can result in death, especially among the elderly;	No	Avoid travelling				No	Educational/Research Institutions;Government;	Local TV/radio station;Newspaper;
43	2021-03-31 20:57:23	2021-03-31 21:06:51	Yes	Yes		Nigeria	Nigeria	30-49	Female	Married	Bachelor's Degree	Business manager	Yes	AstraZeneca	I don't know	The time is still short to ascertain its effectiveness	Yes		I don't know	I don't know	No	I don't know	I don't know	I don't know	Maybe	Yes	No	Drugs	Yes	Front-line health workers;Individuals age 50 & above;Government officials & strategic leaders;Individuals age 18 to 49 with relevant medical conditions;Individuals age 18 to 49 without relevant medical conditions;	Strongly disagree	Strongly disagree	Strongly disagree	Regular hand washing or use of alcohol-based hand sanitizer ;Wearing of nose mask or face shield;Maintaining social distancing;Use of local herbal mixtures;	Undecided							I need to think it through ;	Yes	Take the vaccine	No	Government;World Health Organisation;Centers for Disease Control (CDC);Health Workers;Civil Society Organizations (CSO);Religious leaders;Media;Educational/Research Institutions;	Newspaper;Social media;Local TV/radio station;
44	2021-03-31 21:25:56	2021-03-31 21:26:09	No
45	2021-03-31 21:40:41	2021-03-31 22:11:58	Yes	Yes		Nigeria	Nigeria	50-64	Female	Widow(er)	Master's and Above	Retiree	Yes	AstraZeneca	I don't know	I don't know	Yes		I don't know	I don't know	I don't know	I don't know	I don't know	I don't know	Maybe	No	No	Combination of drugs and herbal remedies	I don't know	Front-line health workers;Government officials & strategic leaders;Individuals age 50 & above;Individuals age 18 to 49 with relevant medical conditions;Individuals age 18 to 49 without relevant medical conditions;	Strongly disagree	Disagree	Agree	Regular hand washing or use of alcohol-based hand sanitizer ;Wearing of nose mask or face shield;Maintaining social distancing;Maintaining healthy diet and lifestyle ;	Definitely	It will prevent me from getting COVID-19;It will help stop the pandemic;	No	Because it's donated to my country							No	Government;Religious leaders;Media;	Local TV/radio station;Social media;Awareness in churches and mosques ;
46	2021-03-31 21:50:25	2021-03-31 22:11:27	Yes	Yes		Nigeria	Nigeria	50-64	Female	Married	Bachelor's Degree	Primary/Secondary school teacher	Yes	AstraZeneca	Yes		Yes		I don't know	I don't know	No	No	I don't know	I don't know	Maybe	No	No	Drugs	I don't know	Individuals age 50 & above;Front-line health workers;Individuals age 18 to 49 without relevant medical conditions;Individuals age 18 to 49 with relevant medical conditions;Government officials & strategic leaders;	Disagree	Disagree	Strongly disagree	Regular hand washing or use of alcohol-based hand sanitizer ;Wearing of nose mask or face shield;Maintaining social distancing;Use of local herbal mixtures;	Probably	It will help stop the pandemic;	No	Government is to responsible for it.							Yes	Government;World Health Organisation;Centers for Disease Control (CDC);Health Workers;Civil Society Organizations (CSO);Religious leaders;Media;Educational/Research Institutions;	Newspaper;Social media;Local TV/radio station;
47	2021-03-31 22:14:35	2021-03-31 22:21:30	Yes	Yes		Ghana	Ghana	30-49	Male	Single	Diploma	Administrator	Yes	AstraZeneca	Yes		Yes		Yes	Yes	I don't know	I don't know	Yes	I don't know	Maybe	No	No	Vaccine	I don't know	Individuals age 18 to 49 with relevant medical conditions;Individuals age 50 & above;Individuals age 18 to 49 without relevant medical conditions;Front-line health workers;Government officials & strategic leaders;	Disagree	Disagree	Disagree	Regular hand washing or use of alcohol-based hand sanitizer ;Wearing of nose mask or face shield;Maintaining social distancing;	Probably	The vaccine is safe and effective;It will prevent me from getting COVID-19;It will help me protect my family, friends and others in the community;It will help stop the pandemic;It is a requirement for travelling abroad;	No	Businesses are down so no much for funding it							No	Government;World Health Organisation;Centers for Disease Control (CDC);Health Workers;Civil Society Organizations (CSO);Religious leaders;Media;Industry;Educational/Research Institutions;	Newspaper;Social media;Local TV/radio station;
48	2021-03-31 23:10:30	2021-03-31 23:18:35	Yes	Yes		Tanzania	Tanzania	30-49	Male	Married	Secondary/High school	Business man/woman	No				Yes		Yes	Yes	No	No	I don't know	No	Maybe	No	No	Drugs	Yes	Front-line health workers;Individuals age 50 & above;Individuals age 18 to 49 without relevant medical conditions;Individuals age 18 to 49 with relevant medical conditions;Government officials & strategic leaders;	Strongly disagree	Strongly disagree	Strongly disagree	Regular hand washing or use of alcohol-based hand sanitizer ;Wearing of nose mask or face shield;Maintaining social distancing;Use of local herbal mixtures;Nil;	Undecided							I am not sure the vaccine is clinically safe;I am not sure the vaccine is effective in preventing me from getting COVID-19;I am not fully informed about possible side effects of the COVID-19 vaccineccine;	Maybe	Avoid travelling	No	Government;World Health Organisation;Centers for Disease Control (CDC);Health Workers;Civil Society Organizations (CSO);Religious leaders;Media;Educational/Research Institutions;Industry;All society representatives;	Newspaper;Social media;Local TV/radio station;Local village meetings;
49	2021-04-01 04:01:07	2021-04-01 04:10:44	Yes	Yes		Nigeria	Nigeria	50-64	Female	Married	Master's and Above	Administrator	Yes	AstraZeneca	I don't know	I responded that "I don't know"	Yes		I don't know	I don't know	I don't know	I don't know	I don't know	Yes	Maybe	No	No	Drugs	Yes	Front-line health workers;Individuals age 50 & above;Government officials & strategic leaders;Individuals age 18 to 49 with relevant medical conditions;Individuals age 18 to 49 without relevant medical conditions;	Strongly disagree	Strongly disagree	Strongly disagree	Regular hand washing or use of alcohol-based hand sanitizer ;Wearing of nose mask or face shield;Maintaining social distancing;	Definitely	It will help me protect my family, friends and others in the community;It will help stop the pandemic;It is a requirement for travelling abroad;	No	I feel the Government should bear the cost as they aren't providing anything for the citizens.							Yes	Government;World Health Organisation;Centers for Disease Control (CDC);Health Workers;Civil Society Organizations (CSO);Religious leaders;Media;Community leaders;	Newspaper;Social media;Local TV/radio station;Local town criers;
50	2021-04-01 06:50:49	2021-04-01 07:03:18	Yes	Yes		Nigeria	Nigeria	18-29	Male	Single	Bachelor's Degree	Civil servant	Yes	AstraZeneca	I don't know	There's a lot of conspiracies about it and the fact that other countries suspended the exercise rings doubt in the country.	Yes		I don't know	I don't know	I don't know	No	I don't know	Yes	No	No	No	Drugs	Yes	Front-line health workers;Individuals age 50 & above;Government officials & strategic leaders;Individuals age 18 to 49 with relevant medical conditions;Individuals age 18 to 49 without relevant medical conditions;	Disagree	Agree	Agree	Regular hand washing or use of alcohol-based hand sanitizer ;Wearing of nose mask or face shield;Maintaining social distancing;Use of local herbal mixtures;	Undecided							I am not sure the vaccine is clinically safe;	Yes	Take the vaccine	Yes	Government;Health Workers;Religious leaders;Educational/Research Institutions;	Social media;Local TV/radio station;
51	2021-04-01 09:06:18	2021-04-01 09:17:54	Yes	Yes		Nigeria	Nigeria	30-49	Male	Married	Bachelor's Degree	Business man/woman	Yes	AstraZeneca	I don't know	I'm not sure, because it has this,that it cause blood clothing and some countries stopped administration	Yes		I don't know	I don't know	I don't know	I don't know	I don't know	Yes	Maybe	No	No	Herbal remedies	I don't know	Individuals age 18 to 49 with relevant medical conditions;Individuals age 50 & above;Front-line health workers;Individuals age 18 to 49 without relevant medical conditions;Government officials & strategic leaders;	Strongly disagree	Strongly disagree	Strongly disagree	Regular hand washing or use of alcohol-based hand sanitizer ;Wearing of nose mask or face shield;	Undecided							I am not sure the vaccine is clinically safe;	Maybe	Avoid travelling	No	Religious leaders;Media;	Local TV/radio station;Social media;
52	2021-04-01 10:52:59	2021-04-01 10:58:01	Yes	Yes		Ghana	Ghana	65 & Above	Female	Widow(er)	Master's and Above	Administrator	Yes	AstraZeneca	Yes		Yes		Yes	Yes	No	No	No	No	Yes	No	No	self-quarantining, consulting medical advice	Yes	Front-line health workers;Individuals age 50 & above;Individuals age 18 to 49 with relevant medical conditions;Government officials & strategic leaders;Individuals age 18 to 49 without relevant medical conditions;	Strongly disagree	Strongly disagree	Strongly disagree	Regular hand washing or use of alcohol-based hand sanitizer ;Wearing of nose mask or face shield;Maintaining social distancing;	Definitely	The vaccine is safe and effective;It will prevent me from getting COVID-19;It will help me protect my family, friends and others in the community;It will help stop the pandemic;	Yes								No	Government;Health Workers;Civil Society Organizations (CSO);Religious leaders;Media;Industry;	Social media;Local TV/radio station;Newspaper;
53	2021-04-01 11:00:09	2021-04-01 11:04:29	Yes	Yes		Nigeria	Nigeria	30-49	Female	Married	Master's and Above	University lecturer/researcher	I don't know				Yes		No	No	Yes	I don't know	I don't know	I don't know	Maybe	No	No	Drugs	I don't know	Front-line health workers;Individuals age 50 & above;Individuals age 18 to 49 with relevant medical conditions;Individuals age 18 to 49 without relevant medical conditions;Government officials & strategic leaders;	Strongly disagree	Agree	Agree	Regular hand washing or use of alcohol-based hand sanitizer ;	Undecided							I am not sure the vaccine is clinically safe;	Yes	Avoid travelling	No	Media;	Social media;
54	2021-04-01 12:00:38	2021-04-01 12:07:12	Yes	Yes		Zambia	Zambia	30-49	Female	Married	Bachelor's Degree	Primary/Secondary school teacher	Yes	AstraZeneca	Yes		Yes		Yes	Yes	No	I don't know	I don't know	I don't know	No	Yes	No	Vaccine	Yes	Front-line health workers;Individuals age 50 & above;Government officials & strategic leaders;Individuals age 18 to 49 with relevant medical conditions;Individuals age 18 to 49 without relevant medical conditions;	Strongly disagree	Strongly disagree	Agree	Regular hand washing or use of alcohol-based hand sanitizer ;Wearing of nose mask or face shield;Maintaining social distancing;Use of local herbal mixtures;	Definitely	It will help me protect my family, friends and others in the community;	Yes								Yes	Government;World Health Organisation;Centers for Disease Control (CDC);Health Workers;Civil Society Organizations (CSO);Religious leaders;Media;Educational/Research Institutions;Industry;	Social media;Local TV/radio station;Newspaper;
55	2021-04-01 12:00:41	2021-04-01 12:07:15	Yes	Yes		Zambia	Zambia	30-49	Female	Married	Bachelor's Degree	Primary/Secondary school teacher	Yes	AstraZeneca	Yes		Yes		Yes	Yes	No	I don't know	I don't know	I don't know	No	Yes	No	Vaccine	Yes	Front-line health workers;Individuals age 50 & above;Government officials & strategic leaders;Individuals age 18 to 49 with relevant medical conditions;Individuals age 18 to 49 without relevant medical conditions;	Strongly disagree	Strongly disagree	Agree	Regular hand washing or use of alcohol-based hand sanitizer ;Wearing of nose mask or face shield;Maintaining social distancing;Use of local herbal mixtures;	Definitely	It will help me protect my family, friends and others in the community;	Yes								Yes	Government;World Health Organisation;Centers for Disease Control (CDC);Health Workers;Civil Society Organizations (CSO);Religious leaders;Media;Educational/Research Institutions;Industry;	Social media;Local TV/radio station;Newspaper;
56	2021-04-01 12:41:48	2021-04-01 13:47:29	Yes	Yes		Nigeria	Nigeria	50-64	Male	Married	Master's and Above	Administrator	Yes	AstraZeneca	Yes		Yes		I don't know	I don't know	Yes	I don't know	No	I don't know	Maybe	No	No	Herbal remedies	I don't know	Front-line health workers;Individuals age 50 & above;Government officials & strategic leaders;Individuals age 18 to 49 with relevant medical conditions;Individuals age 18 to 49 without relevant medical conditions;	Disagree	Disagree	Agree	Regular hand washing or use of alcohol-based hand sanitizer ;Wearing of nose mask or face shield;Maintaining social distancing;Use of local herbal mixtures;	Probably	It is a requirement for travelling abroad;	No	It should be part of government responsibility of caring for citizens							Yes	Government;World Health Organisation;Centers for Disease Control (CDC);Civil Society Organizations (CSO);Health Workers;Religious leaders;Media;Educational/Research Institutions;Industry;	Social media;Local TV/radio station;Newspaper;
57	2021-04-01 14:05:55	2021-04-01 14:19:12	Yes	Yes		Nigeria	Nigeria	30-49	Male	Married	Master's and Above	University lecturer/researcher	Yes	AstraZeneca	I don't know	Nothing to actually demonstrate that those that have taken the vaccine have been protected against the virus	Yes		I don't know	I don't know	Yes	No	I don't know	I don't know	Maybe	No	No	Drugs	No	Front-line health workers;Individuals age 50 & above;Individuals age 18 to 49 with relevant medical conditions;Government officials & strategic leaders;Individuals age 18 to 49 without relevant medical conditions;	Strongly disagree	Disagree	Agree	Regular hand washing or use of alcohol-based hand sanitizer ;Wearing of nose mask or face shield;Maintaining social distancing;	Probably NOT				I am not sure the vaccine is clinically safe;I am not sure the vaccine is effective in preventing me from getting COVID-19;I am not fully informed about possible side effects of the COVID-19 vaccine;I think the vaccine would alter my DNA;	Yes	Avoid travelling				No	Health Workers;	Newspaper;Social media;Local TV/radio station;
58	2021-04-01 14:26:08	2021-04-01 14:26:27	No
59	2021-04-01 16:20:39	2021-04-01 16:23:57	Yes	Yes		Nigeria	Nigeria	30-49	Male	Married	Master's and Above	University lecturer/researcher	Yes	AstraZeneca	Yes		Yes		Yes	Yes	No	I don't know	I don't know	No	Yes	No	No	Drugs	I don't know	Front-line health workers;Individuals age 18 to 49 with relevant medical conditions;Individuals age 50 & above;Individuals age 18 to 49 without relevant medical conditions;Government officials & strategic leaders;	Disagree	Disagree	Disagree	Regular hand washing or use of alcohol-based hand sanitizer ;Wearing of nose mask or face shield;Maintaining social distancing;	Undecided							I am not sure the vaccine is clinically safe;I am not fully informed about possible side effects of the COVID-19 vaccineccine;	Maybe	Take the vaccine	Yes	Government;World Health Organisation;Centers for Disease Control (CDC);Health Workers;Civil Society Organizations (CSO);Religious leaders;Media;	Social media;Local TV/radio station;
60	2021-04-01 17:28:35	2021-04-01 17:41:35	Yes	Yes		Nigeria	Nigeria	50-64	Male	Married	Master's and Above	University lecturer/researcher	Yes	AstraZeneca	I don't know	I don't know	Yes		I don't know	I don't know	Yes	I don't know	I don't know	I don't know	Maybe	No	No	Herbal remedies	I don't know	Government officials & strategic leaders;Front-line health workers;Individuals age 18 to 49 with relevant medical conditions;Individuals age 18 to 49 without relevant medical conditions;Individuals age 50 & above;	Strongly disagree	Strongly disagree	Strongly disagree	Regular hand washing or use of alcohol-based hand sanitizer ;Wearing of nose mask or face shield;Maintaining social distancing;Use of local herbal mixtures;	Undecided							I am not sure if there is a tracking device in the vaccine;I am not sure if the vaccine in Africa is the same as that in other continents;I am not sure the vaccine is clinically safe;	Maybe	Take the vaccine	No	Government;World Health Organisation;Centers for Disease Control (CDC);Health Workers;Civil Society Organizations (CSO);Religious leaders;Media;Educational/Research Institutions;Industry;	Newspaper;Social media;Local TV/radio station;
61	2021-04-01 19:58:28	2021-04-01 20:00:33	No
62	2021-04-01 20:11:53	2021-04-01 20:24:34	Yes	Yes		Ghana	Kenya	30-49	Male	Married	Master's and Above	University lecturer/researcher	Yes	AstraZeneca	No	It's rated lowly among other vaccines making people to be much skeptical about it	Yes		No	No	Yes	I don't know	Yes	Yes	Yes	No	No	Herbal remedies	Yes	Front-line health workers;Individuals age 50 & above;Individuals age 18 to 49 with relevant medical conditions;Individuals age 18 to 49 without relevant medical conditions;Government officials & strategic leaders;	Strongly disagree	Strongly disagree	Strongly disagree	Regular hand washing or use of alcohol-based hand sanitizer ;Wearing of nose mask or face shield;Maintaining social distancing;	Definitely NOT				I am not sure the vaccine is clinically safe;I am not sure the vaccine is effective in preventing me from getting COVID-19;I am not fully informed about possible side effects of the COVID-19 vaccine;There is too much controversy surrounding it and still in trials ;	Yes	Sue the imposters of such policies				No	World Health Organisation;Centers for Disease Control (CDC);Religious leaders;	Social media;Local TV/radio station;Newspaper;
63	2021-04-01 20:38:09	2021-04-01 20:43:15	Yes	Yes		Kenya	Kenya	30-49	Male	Married	Master's and Above	University lecturer/researcher	Yes	AstraZeneca	I don't know	There is a mixed up reactions on side effects of the vaccine	Yes		I don't know	I don't know	I don't know	I don't know	I don't know	I don't know	Maybe	No	No	Herbal remedies	Yes	Front-line health workers;Individuals age 50 & above;Individuals age 18 to 49 with relevant medical conditions;Government officials & strategic leaders;Individuals age 18 to 49 without relevant medical conditions;	Strongly disagree	Strongly disagree	Strongly disagree	Regular hand washing or use of alcohol-based hand sanitizer ;Wearing of nose mask or face shield;Maintaining social distancing;	Probably	It will help me protect my family, friends and others in the community;	Yes								No	Educational/Research Institutions;Media;Religious leaders;Civil Society Organizations (CSO);Health Workers;Centers for Disease Control (CDC);World Health Organisation;Government;Industry;	Local TV/radio station;Social media;
64	2021-04-01 21:11:47	2021-04-01 21:21:43	Yes	Yes		Nigeria	Nigeria	50-64	Male	Married	Master's and Above	Government official	Yes	AstraZeneca	I don't know	None of the government agencies here can authoritatively confirm the composition and the potency of the facin	Yes		No	No	I don't know	I don't know	I don't know	Yes	Yes	No	No	Drugs	No	Front-line health workers;Individuals age 18 to 49 with relevant medical conditions;Individuals age 18 to 49 without relevant medical conditions;Individuals age 50 & above;Government officials & strategic leaders;	Strongly disagree	Strongly agree	Strongly agree	Regular hand washing or use of alcohol-based hand sanitizer ;Wearing of nose mask or face shield;Maintaining social distancing;	Probably NOT				I am not sure the vaccine is clinically safe;I am not sure the vaccine is effective in preventing me from getting COVID-19;I am not fully informed about possible side effects of the COVID-19 vaccine;I feel the vaccine in Africa is not the same as the one in other continent, so I don't trust it.;	Maybe	Avoid travelling				No	Government;World Health Organisation;Centers for Disease Control (CDC);Health Workers;Civil Society Organizations (CSO);Religious leaders;Media;Educational/Research Institutions;Industry;All;	Local TV/radio station;Social media;Newspaper;All communication means;
65	2021-04-01 23:12:31	2021-04-01 23:17:00	Yes	Yes		Nigeria	Nigeria	18-29	Male	Single	Bachelor's Degree	Business man/woman	Yes	I don't know	I don't know	I don't know	Yes		Yes	I don't know	No	I don't know	I don't know	I don't know	Maybe	No	No	Drugs	Yes	Individuals age 18 to 49 with relevant medical conditions;Individuals age 50 & above;Front-line health workers;Individuals age 18 to 49 without relevant medical conditions;Government officials & strategic leaders;	Disagree	Agree	Agree	Wearing of nose mask or face shield;Maintaining social distancing;Regular hand washing or use of alcohol-based hand sanitizer ;	Probably	It will prevent me from getting COVID-19;It will help me protect my family, friends and others in the community;It will help stop the pandemic;It is a requirement for travelling abroad;	No	It is free							Yes	Centers for Disease Control (CDC);World Health Organisation;Government;Civil Society Organizations (CSO);Religious leaders;Educational/Research Institutions;	Local TV/radio station;Social media;Newspaper;
66	2021-04-02 00:27:14	2021-04-02 00:37:32	Yes	Yes		Malawi	Malawi	30-49	Male	Married	Bachelor's Degree	Civil servant	Yes	AstraZeneca	Yes		Yes		Yes	Yes	Yes	No	No	Yes	Yes	No	No	Drugs	Yes	Front-line health workers;Individuals age 50 & above;Individuals age 18 to 49 with relevant medical conditions;Government officials & strategic leaders;Individuals age 18 to 49 without relevant medical conditions;	Strongly disagree	Strongly disagree	Disagree	Regular hand washing or use of alcohol-based hand sanitizer ;Wearing of nose mask or face shield;Maintaining social distancing;	Definitely	The vaccine is safe and effective;It will prevent me from getting COVID-19;It will help me protect my family, friends and others in the community;It will help stop the pandemic;It is a requirement for travelling abroad;	Yes								No	Government;Civil Society Organizations (CSO);Religious leaders;Media;Health Workers;Educational/Research Institutions;	Local TV/radio station;Newspaper;Religious gatherings;
67	2021-04-02 06:52:31	2021-04-02 06:53:34	No
68	2021-04-02 06:53:49	2021-04-02 07:06:06	Yes	Yes		Nigeria	Nigeria	30-49	Female	Married	Master's and Above	University lecturer/researcher	Yes	AstraZeneca	I don't know	I don't know/not sure of its efficacy.	Yes		I don't know	I don't know	Yes	No	Yes	Yes	Maybe	No	No	Herbal remedies	No	Front-line health workers;Individuals age 18 to 49 with relevant medical conditions;Individuals age 50 & above;Individuals age 18 to 49 without relevant medical conditions;Government officials & strategic leaders;	Disagree	Agree	Agree	Use of local herbal mixtures;Regular hand washing or use of alcohol-based hand sanitizer ;Maintaining social distancing;	Probably NOT				I think the vaccine would alter my DNA;I am not sure the vaccine is effective in preventing me from getting COVID-19;I feel the vaccine in Africa is not the same as the one in other continent, so I don't trust it.;	Maybe	Undecided				Yes	Health Workers;Religious leaders;Media;Educational/Research Institutions;Civil Society Organizations (CSO);Government;Centers for Disease Control (CDC);World Health Organisation;	Newspaper;Social media;Local TV/radio station;House to house campaign;
69	2021-04-02 08:15:03	2021-04-02 08:41:09	Yes	Yes		Nigeria	Nigeria	30-49	Female	Single	Bachelor's Degree	Civil servant	Yes	I don't know	I don't know	I’m not following the conversation in the news	Yes		I don't know	I don't know	I don't know	No	No	I don't know	Maybe	No	No	Drugs	Yes	Front-line health workers;Individuals age 50 & above;Individuals age 18 to 49 with relevant medical conditions;Individuals age 18 to 49 without relevant medical conditions;Government officials & strategic leaders;	Strongly agree	Strongly agree	Disagree	Regular hand washing or use of alcohol-based hand sanitizer ;Maintaining social distancing;	Probably	It will prevent me from getting COVID-19;	No	It’s the role of the government to protect it’s citizens							No	Government;World Health Organisation;Centers for Disease Control (CDC);Health Workers;Civil Society Organizations (CSO);Religious leaders;Media;	Social media;Local TV/radio station;Newspaper;Door to door awareness ;
70	2021-04-02 08:40:22	2021-04-02 08:52:05	Yes	Yes		Cameroon	Nigeria	30-49	Male	Single	Diploma	Business man/woman	Yes	AstraZeneca	I don't know	Iam not a medical practitioner.	Yes		I don't know	I don't know	I don't know	I don't know	I don't know	Yes	Maybe	No	No	Vaccine	Yes	Front-line health workers;Individuals age 50 & above;Individuals age 18 to 49 with relevant medical conditions;Individuals age 18 to 49 without relevant medical conditions;Government officials & strategic leaders;	Strongly disagree	Strongly disagree	Strongly disagree	Regular hand washing or use of alcohol-based hand sanitizer ;	Definitely	It will help stop the pandemic;	No	It should be given freely.							No	Religious leaders;	Focal group Discussion;
71	2021-04-02 11:43:18	2021-04-02 11:43:35	No
72	2021-04-02 13:03:16	2021-04-02 13:09:11	Yes	Yes		Nigeria	Nigeria	50-64	Female	Single	Master's and Above	Administrator	Yes	AstraZeneca	I don't know	The side effects associated with it	Yes		I don't know	I don't know	No	I don't know	Yes	Yes	Maybe	No	No	Drugs	I don't know	Individuals age 18 to 49 with relevant medical conditions;Individuals age 50 & above;Front-line health workers;Individuals age 18 to 49 without relevant medical conditions;Government officials & strategic leaders;	Strongly disagree	Strongly disagree	Strongly disagree	Use of local herbal mixtures;Maintaining social distancing;Wearing of nose mask or face shield;Regular hand washing or use of alcohol-based hand sanitizer ;	Undecided							I am not sure the vaccine is clinically safe;I am not sure if the vaccine in Africa is the same as that in other continents;	Maybe	Avoid travelling	No	Government;World Health Organisation;Centers for Disease Control (CDC);Health Workers;Civil Society Organizations (CSO);Media;Educational/Research Institutions;Industry;	Social media;Local TV/radio station;Newspaper;
73	2021-04-02 13:44:45	2021-04-02 13:51:25	Yes	Yes		Nigeria	Nigeria	30-49	Female	Married	Master's and Above	University lecturer/researcher	Yes	I don't know	I don't know	I'm not interested in knowing the types that are available	Yes		No	I don't know	I don't know	I don't know	Yes	I don't know	Yes	No	No	Herbal remedies	I don't know	Front-line health workers;Individuals age 50 & above;Individuals age 18 to 49 with relevant medical conditions;Individuals age 18 to 49 without relevant medical conditions;Government officials & strategic leaders;	Disagree	Disagree	Disagree	Regular hand washing or use of alcohol-based hand sanitizer ;Wearing of nose mask or face shield;Maintaining social distancing;Use of local herbal mixtures;	Probably NOT				I am not sure the vaccine is clinically safe;	Yes	Avoid travelling				Yes	Government;World Health Organisation;Centers for Disease Control (CDC);Health Workers;Civil Society Organizations (CSO);Religious leaders;Media;Educational/Research Institutions;Industry;	Social media;Local TV/radio station;
74	2021-04-02 14:57:53	2021-04-02 15:14:39	Yes	Yes		Nigeria	Nigeria	30-49	Male	Married	Master's and Above	Civil servant	Yes	AstraZeneca	Yes		Yes		Yes	Yes	No	No	No	No	Maybe	No	No	Drugs	Yes	Front-line health workers;Government officials & strategic leaders;Individuals age 18 to 49 with relevant medical conditions;Individuals age 50 & above;Individuals age 18 to 49 without relevant medical conditions;	Strongly disagree	Strongly disagree	Disagree	Regular hand washing or use of alcohol-based hand sanitizer ;Wearing of nose mask or face shield;Maintaining social distancing;	Definitely	The vaccine is safe and effective;It will prevent me from getting COVID-19;It will help me protect my family, friends and others in the community;It will help stop the pandemic;	Yes								Yes	Government;World Health Organisation;Centers for Disease Control (CDC);Health Workers;Religious leaders;Media;Educational/Research Institutions;Civil Society Organizations (CSO);	Social media;Newspaper;Local TV/radio station;
75	2021-04-02 15:03:35	2021-04-02 15:14:41	Yes	Yes		Nigeria	Nigeria	50-64	Female	Married	Master's and Above	University lecturer/researcher	Yes	I don't know	I don't know	Because I have not been involved in Covid-19 vaccine	Yes		I don't know	I don't know	I don't know	I don't know	I don't know	I don't know	Maybe	No	No	Drugs	I don't know	Front-line health workers;Government officials & strategic leaders;Individuals age 18 to 49 with relevant medical conditions;Individuals age 18 to 49 without relevant medical conditions;Individuals age 50 & above;	Strongly disagree	Strongly disagree	Strongly disagree	Regular hand washing or use of alcohol-based hand sanitizer ;Wearing of nose mask or face shield;Maintaining social distancing;Use of local herbal mixtures;	Undecided							I am not fully informed about possible side effects of the COVID-19 vaccineccine;	Maybe	Take the vaccine	No	Government;Centers for Disease Control (CDC);Health Workers;Religious leaders;Media;Educational/Research Institutions;Civil Society Organizations (CSO);World Health Organisation;Industry;	Newspaper;Social media;Local TV/radio station;
76	2021-04-02 15:09:03	2021-04-02 15:19:22	Yes	Yes		Ethiopia	Ethiopia	30-49	Male	Married	Master's and Above	University lecturer/researcher	Yes	AstraZeneca	I don't know	Blurred by the effect of clotting.	Yes		I don't know	I don't know	I don't know	I don't know	I don't know	Yes	Yes	No	No	Herbal remedies	Yes	Individuals age 50 & above;Front-line health workers;Individuals age 18 to 49 without relevant medical conditions;Government officials & strategic leaders;Individuals age 18 to 49 with relevant medical conditions;	Strongly disagree	Strongly disagree	Strongly disagree	Regular hand washing or use of alcohol-based hand sanitizer ;Wearing of nose mask or face shield;Maintaining social distancing;Use of local herbal mixtures;	Probably NOT				I am not sure the vaccine is effective in preventing me from getting COVID-19;I am not sure the vaccine is clinically safe;I feel the vaccine in Africa is not the same as the one in other continent, so I don't trust it.;I feel it can result in death, especially among the elderly;	Yes	Avoid travelling				No	Health Workers;Educational/Research Institutions;	Social media;Local TV/radio station;Newspaper;
77	2021-04-02 15:49:50	2021-04-02 15:58:56	Yes	Yes		Nigeria	Nigeria	50-64	Female	Married	Bachelor's Degree	Retired	Yes	AstraZeneca	Yes		Yes		I don't know	I don't know	I don't know	I don't know	I don't know	I don't know	Maybe	Yes	No	Herbal remedies	I don't know	Front-line health workers;Individuals age 50 & above;Individuals age 18 to 49 without relevant medical conditions;Government officials & strategic leaders;Individuals age 18 to 49 with relevant medical conditions;	Disagree	Disagree	Agree	Regular hand washing or use of alcohol-based hand sanitizer ;Wearing of nose mask or face shield;Maintaining social distancing;Use of local herbal mixtures;	Probably	It will help stop the pandemic;	No	Its Government provision							Yes	Government;Civil Society Organizations (CSO);Religious leaders;Media;Educational/Research Institutions;	Local TV/radio station;Social media;
78	2021-04-02 15:58:09	2021-04-02 16:06:37	Yes	Yes		Nigeria	Nigeria	30-49	Male	Married	Master's and Above	University lecturer/researcher	Yes	AstraZeneca	I don't know	No feedback yet	Yes		I don't know	I don't know	I don't know	I don't know	I don't know	I don't know	Yes	No	No	Drugs	I don't know	Government officials & strategic leaders;Individuals age 18 to 49 with relevant medical conditions;Individuals age 50 & above;Front-line health workers;Individuals age 18 to 49 without relevant medical conditions;	Strongly disagree	Strongly disagree	Strongly disagree	Regular hand washing or use of alcohol-based hand sanitizer ;Wearing of nose mask or face shield;Maintaining social distancing;Use of local herbal mixtures;	Undecided							I am not sure the vaccine is clinically safe;I am not fully informed about possible side effects of the COVID-19 vaccineccine;I am not sure if the vaccine would alter my DNA;I am not sure if the vaccine in Africa is the same as that in other continents;	Yes	Take the vaccine	No	Government;World Health Organisation;Centers for Disease Control (CDC);Health Workers;Civil Society Organizations (CSO);Religious leaders;Media;Educational/Research Institutions;Industry;	Newspaper;Social media;Local TV/radio station;
79	2021-04-02 16:31:02	2021-04-02 16:39:20	Yes	Yes		Nigeria	Nigeria	30-49	Male	Married	Master's and Above	Civil servant	Yes	AstraZeneca	Yes		Yes		Yes	Yes	No	No	No	No	No	Yes	No	Qurratine	Yes	Front-line health workers;Individuals age 18 to 49 with relevant medical conditions;Government officials & strategic leaders;Individuals age 50 & above;Individuals age 18 to 49 without relevant medical conditions;	Strongly disagree	Strongly disagree	Strongly agree	Regular hand washing or use of alcohol-based hand sanitizer ;Wearing of nose mask or face shield;Maintaining social distancing;	Definitely	It will prevent me from getting COVID-19;It is a requirement for travelling abroad;It will help stop the pandemic;It will help me protect my family, friends and others in the community;The vaccine is safe and effective;	Yes								Yes	Government;World Health Organisation;Centers for Disease Control (CDC);Health Workers;Civil Society Organizations (CSO);Religious leaders;Media;Educational/Research Institutions;Industry;	Newspaper;Social media;Local TV/radio station;
80	2021-04-02 16:43:40	2021-04-02 16:55:44	Yes	Yes		Nigeria	Nigeria	30-49	Female	Married	Bachelor's Degree	Administrator	Yes	AstraZeneca	I don't know	I have not taken the vaccine	Yes		Yes	Yes	I don't know	No	No	No	Yes	No	No	Drugs	Yes	Individuals age 18 to 49 with relevant medical conditions;Individuals age 18 to 49 without relevant medical conditions;Front-line health workers;Individuals age 50 & above;Government officials & strategic leaders;	Strongly disagree	Strongly disagree	Strongly disagree	Regular hand washing or use of alcohol-based hand sanitizer ;Wearing of nose mask or face shield;Maintaining social distancing;	Probably	The vaccine is safe and effective;It will help boost my immunity;It will prevent me from getting COVID-19;	No	It is free.							No	Government;World Health Organisation;Centers for Disease Control (CDC);Health Workers;Civil Society Organizations (CSO);Religious leaders;Media;Educational/Research Institutions;Industry;	Newspaper;Social media;Local TV/radio station;
81	2021-04-02 23:41:18	2021-04-02 23:46:38	Yes	Yes		Nigeria	Nigeria	30-49	Male	Married	Master's and Above	University lecturer/researcher	Yes	AstraZeneca	No	It is a cheaper alternative	Yes		No	I don't know	I don't know	I don't know	Yes	I don't know	Maybe	No	No	I don't know	I don't know	Front-line health workers;Government officials & strategic leaders;Individuals age 50 & above;Individuals age 18 to 49 with relevant medical conditions;Individuals age 18 to 49 without relevant medical conditions;	Strongly disagree	Strongly disagree	Strongly disagree	Regular hand washing or use of alcohol-based hand sanitizer ;Wearing of nose mask or face shield;Maintaining social distancing;Use of local herbal mixtures;	Definitely NOT				I am not sure the vaccine is clinically safe;I am not sure the vaccine is effective in preventing me from getting COVID-19;I am not fully informed about possible side effects of the COVID-19 vaccine;I think the vaccine would alter my DNA;I feel there is a tracking device in the vaccine;I feel the vaccine in Africa is not the same as the one in other continent, so I don't trust it.;	Maybe	Avoid travelling				No	World Health Organisation;Government;Centers for Disease Control (CDC);Health Workers;Civil Society Organizations (CSO);Religious leaders;Media;Educational/Research Institutions;Industry;	Newspaper;Social media;Local TV/radio station;
82	2021-04-03 18:03:52	2021-04-03 18:10:36	Yes	Yes		Nigeria	Nigeria	50-64	Female	Married	Master's and Above	Civil servant	Yes	AstraZeneca	I don't know	I don't know the difference	Yes		I don't know	I don't know	I don't know	I don't know	I don't know	I don't know	Yes	No	No	Herbal remedies	Yes	Front-line health workers;Individuals age 18 to 49 with relevant medical conditions;Individuals age 50 & above;Individuals age 18 to 49 without relevant medical conditions;Government officials & strategic leaders;	Strongly disagree	Strongly disagree	Strongly disagree	All the above ;	Definitely	It will prevent me from getting COVID-19;	Yes								No	Government;Health Workers;Media;	Social media;
83	2021-04-03 18:26:10	2021-04-03 18:42:41	Yes	Yes		Ghana	Ghana	30-49	Male	Married	Bachelor's Degree	Student	Yes	AstraZeneca	I don't know	we have started taking the shot so we will know it efficacy, validity and reliability later	Yes		I don't know	I don't know	I don't know	I don't know	I don't know	Yes	Yes	No	No	Herbal remedies	Yes	Government officials & strategic leaders;Front-line health workers;Individuals age 50 & above;Individuals age 18 to 49 with relevant medical conditions;Individuals age 18 to 49 without relevant medical conditions;	Strongly agree	Agree	Agree	Wearing of nose mask or face shield;Regular hand washing or use of alcohol-based hand sanitizer ;Maintaining social distancing;	Undecided							I am not sure the vaccine is clinically safe;I am not sure the vaccine is effective in preventing me from getting COVID-19;I am not fully informed about possible side effects of the COVID-19 vaccineccine;I am not sure if the vaccine would alter my DNA;I am not sure if the vaccine in Africa is the same as that in other continents;	Maybe	Take the vaccine	No	Government;World Health Organisation;Centers for Disease Control (CDC);Health Workers;Civil Society Organizations (CSO);Religious leaders;Media;Educational/Research Institutions;Industry;	Newspaper;Social media;Local TV/radio station;
84	2021-04-03 19:57:19	2021-04-03 20:04:44	Yes	Yes		Nigeria	Nigeria	50-64	Female	Married	Master's and Above	University lecturer/researcher	Yes	AstraZeneca	I don't know	IT WAS A GIFT SO IT IS WHATEVER WAS AVAILABLE THAT WE WERE GIVEN	Yes		I don't know	I don't know	Yes	I don't know	Yes	I don't know	Yes	Yes	No	Herbal remedies	I don't know	Front-line health workers;Individuals age 18 to 49 with relevant medical conditions;Individuals age 50 & above;Government officials & strategic leaders;Individuals age 18 to 49 without relevant medical conditions;	Strongly disagree	Strongly disagree	Strongly disagree	Regular hand washing or use of alcohol-based hand sanitizer ;Wearing of nose mask or face shield;Maintaining social distancing;Use of local herbal mixtures;	Undecided							I am not sure if the vaccine would alter my DNA;I am not sure if the vaccine in Africa is the same as that in other continents;TIME OF TESTING TOO SHORT AND I BELIEVE IT IS GENE THERAPY AND NOT VACCINE;	Maybe	Avoid travelling	Yes	Government;Centers for Disease Control (CDC);Media;	Newspaper;Social media;Local TV/radio station;
85	2021-04-03 21:56:55	2021-04-03 22:14:24	Yes	Yes		Nigeria	Nigeria	65 & Above	Female	Married	Master's and Above	Retired teacher	Yes	AstraZeneca	I don't know	I don’t have medical knowledge of its power to protect from COVID attack	Yes		I don't know	I don't know	I don't know	No	I don't know	No	Yes	Yes	No	Drugs	I don't know	Individuals age 18 to 49 with relevant medical conditions;Individuals age 50 & above;Front-line health workers;Government officials & strategic leaders;Individuals age 18 to 49 without relevant medical conditions;	Strongly disagree	Disagree	Disagree	Regular hand washing or use of alcohol-based hand sanitizer ;Wearing of nose mask or face shield;Maintaining social distancing;Use of local herbal mixtures;	Definitely	It will help stop the pandemic;It will help me protect my family, friends and others in the community;	Yes								No	Government;World Health Organisation;Centers for Disease Control (CDC);Health Workers;Civil Society Organizations (CSO);Religious leaders;Media;Educational/Research Institutions;	Newspaper;Social media;Local TV/radio station;
86	2021-04-04 00:02:33	2021-04-04 00:11:04	Yes	Yes		Eswatini (formerly Swaziland)	Eswatini (formerly Swaziland)	30-49	Male	Married	Master's and Above	Unemployed	Yes	AstraZeneca	No	I've read that many countries are associating this vaccine with blood clotting related illnesses and deaths	Yes		I don't know	Yes	No	No	Yes	No	Yes	No	No	Drugs	Yes	Front-line health workers;Individuals age 50 & above;Individuals age 18 to 49 with relevant medical conditions;Individuals age 18 to 49 without relevant medical conditions;Government officials & strategic leaders;	Strongly disagree	Strongly disagree	Strongly disagree	Regular hand washing or use of alcohol-based hand sanitizer ;Wearing of nose mask or face shield;Maintaining social distancing;	Undecided							I am not sure the vaccine is clinically safe;I am not fully informed about possible side effects of the COVID-19 vaccineccine;	Yes	Take the vaccine	No	World Health Organisation;Government;Religious leaders;Civil Society Organizations (CSO);Health Workers;Centers for Disease Control (CDC);Educational/Research Institutions;Media;Industry;Traditional Leaders;	Newspaper;Social media;Local TV/radio station;
87	2021-04-04 14:18:17	2021-04-04 14:26:18	Yes	Yes		Nigeria	Nigeria	30-49	Female	Married	Master's and Above	Business man/woman	Yes	AstraZeneca	Yes		Yes		Yes	Yes	No	No	I don't know	Yes	Maybe	No	No	Drugs	Yes	Front-line health workers;Individuals age 50 & above;Individuals age 18 to 49 with relevant medical conditions;Individuals age 18 to 49 without relevant medical conditions;Government officials & strategic leaders;	Strongly disagree	Strongly disagree	Strongly disagree	Regular hand washing or use of alcohol-based hand sanitizer ;Wearing of nose mask or face shield;Maintaining social distancing;	Definitely	It will prevent me from getting COVID-19;	No	No money							No	Media;Educational/Research Institutions;Religious leaders;Health Workers;Centers for Disease Control (CDC);World Health Organisation;Civil Society Organizations (CSO);Government;Industry;	Social media;Local TV/radio station;Newspaper;
88	2021-04-04 21:55:04	2021-04-04 21:58:58	Yes	Yes		Nigeria	Nigeria	50-64	Female	Married	Master's and Above	Business man/woman	Yes	AstraZeneca	Yes		Yes		Yes	Yes	No	No	No	No	Yes	Yes	No	Drugs	Yes	Individuals age 18 to 49 with relevant medical conditions;Individuals age 50 & above;Individuals age 18 to 49 without relevant medical conditions;Government officials & strategic leaders;Front-line health workers;	Strongly disagree	Strongly disagree	Strongly disagree	Regular hand washing or use of alcohol-based hand sanitizer ;Wearing of nose mask or face shield;Maintaining social distancing;	Definitely	It will help me protect my family, friends and others in the community;The vaccine is safe and effective;It will help stop the pandemic;	Yes								Yes	Government;World Health Organisation;Centers for Disease Control (CDC);Civil Society Organizations (CSO);Religious leaders;Health Workers;Media;Educational/Research Institutions;	Newspaper;Social media;Local TV/radio station;
89	2021-04-05 05:38:45	2021-04-05 05:44:03	Yes	Yes		Nigeria	Nigeria	30-49	Female	Married	Master's and Above	Health care worker	Yes	AstraZeneca	I don't know	NA	Yes		I don't know	I don't know	No	No	I don't know	I don't know	Yes	No	No	Drugs	I don't know	Front-line health workers;Individuals age 18 to 49 without relevant medical conditions;Individuals age 18 to 49 with relevant medical conditions;Government officials & strategic leaders;Individuals age 50 & above;	Strongly disagree	Strongly disagree	Strongly disagree	Regular hand washing or use of alcohol-based hand sanitizer ;Wearing of nose mask or face shield;Maintaining social distancing;	Definitely NOT				I am not sure the vaccine is effective in preventing me from getting COVID-19;	No	Avoid travelling				No	World Health Organisation;Centers for Disease Control (CDC);Health Workers;Civil Society Organizations (CSO);Religious leaders;Media;	Social media;Local TV/radio station;
90	2021-04-05 13:09:49	2021-04-05 13:15:42	Yes	Yes		Nigeria	Nigeria	30-49	Female	Married	Bachelor's Degree	Civil servant	Yes	I don't know	I don't know	I don't know.	Yes		I don't know	I don't know	I don't know	I don't know	I don't know	I don't know	Yes	No	No	Drugs	Yes	Individuals age 18 to 49 with relevant medical conditions;Front-line health workers;Individuals age 18 to 49 without relevant medical conditions;Individuals age 50 & above;Government officials & strategic leaders;	Disagree	Agree	Disagree	Regular hand washing or use of alcohol-based hand sanitizer ;Wearing of nose mask or face shield;Maintaining social distancing;	Undecided							I am not fully informed about possible side effects of the COVID-19 vaccineccine;	Yes	Take the vaccine	No	World Health Organisation;Centers for Disease Control (CDC);Health Workers;Religious leaders;Media;Educational/Research Institutions;	Newspaper;Social media;Local TV/radio station;
91	2021-04-05 17:56:30	2021-04-05 18:03:55	Yes	Yes		Nigeria	Nigeria	30-49	Female	Married	Master's and Above	Health care worker	Yes	AstraZeneca	I don't know	Based on the feedback I heard from other countries that used it	Yes		Yes	I don't know	No	No	I don't know	Yes	Maybe	No	No	Drugs	Yes	Front-line health workers;Individuals age 50 & above;Individuals age 18 to 49 with relevant medical conditions;Individuals age 18 to 49 without relevant medical conditions;Government officials & strategic leaders;	Strongly disagree	Agree	Agree	Regular hand washing or use of alcohol-based hand sanitizer ;Wearing of nose mask or face shield;Maintaining social distancing;Use of local herbal mixtures;	Definitely	It will prevent me from getting COVID-19;It will help me protect my family, friends and others in the community;It will help stop the pandemic;	No	Personal							No	Government;World Health Organisation;Health Workers;Centers for Disease Control (CDC);Civil Society Organizations (CSO);Religious leaders;Media;Educational/Research Institutions;Industry;	Newspaper;Social media;Local TV/radio station;
92	2021-04-06 12:19:41	2021-04-06 12:48:44	Yes	Yes		Nigeria	Nigeria	30-49	Female	Married	Master's and Above	University lecturer/researcher	Yes	AstraZeneca	Yes		Yes		Yes	Yes	No	No	I don't know	I don't know	Maybe	No	No	Drugs	Yes	Front-line health workers;Individuals age 50 & above;Individuals age 18 to 49 without relevant medical conditions;Government officials & strategic leaders;Individuals age 18 to 49 with relevant medical conditions;	Strongly disagree	Strongly disagree	Strongly disagree	Regular hand washing or use of alcohol-based hand sanitizer ;Maintaining social distancing;	Definitely	The vaccine is safe and effective;It will prevent me from getting COVID-19;It will help me protect my family, friends and others in the community;It will help stop the pandemic;	No	Where is the money?							Yes	Government;World Health Organisation;Centers for Disease Control (CDC);Health Workers;Civil Society Organizations (CSO);Religious leaders;Media;Educational/Research Institutions;Industry;	Newspaper;Social media;Local TV/radio station;
93	2021-04-06 18:20:00	2021-04-06 18:24:22	Yes	Yes		Zambia	Zambia	30-49	Female	Married	Bachelor's Degree	Health care worker	Yes	Johnson & Johnson	I don't know		Yes		No	No	Yes	I don't know	Yes	Yes	Yes	Yes	No	Spiritual help	I don't know	Individuals age 18 to 49 with relevant medical conditions;Individuals age 18 to 49 without relevant medical conditions;Front-line health workers;Individuals age 50 & above;Government officials & strategic leaders;	Strongly disagree	Agree	Agree	Regular hand washing or use of alcohol-based hand sanitizer ;Wearing of nose mask or face shield;Maintaining social distancing;	Probably NOT				I am not sure the vaccine is clinically safe;I am not fully informed about possible side effects of the COVID-19 vaccine;I think the vaccine would alter my DNA;I feel the vaccine in Africa is not the same as the one in other continent, so I don't trust it.;	No	Take the vaccine				No	Religious leaders;Educational/Research Institutions;Health Workers;Government;Industry;Media;	Newspaper;Social media;Local TV/radio station;
94	2021-04-06 18:47:21	2021-04-06 19:25:16	Yes	Yes		Nigeria	Nigeria	30-49	Female	Married	Master's and Above	Health care worker	Yes	AstraZeneca	Yes		Yes		Yes	Yes	Yes	No	Yes	No	Yes	Yes	No	Drugs	Yes	Front-line health workers;Individuals age 18 to 49 with relevant medical conditions;Individuals age 50 & above;Government officials & strategic leaders;Individuals age 18 to 49 without relevant medical conditions;	Strongly disagree	Disagree	Disagree	Regular hand washing or use of alcohol-based hand sanitizer ;Wearing of nose mask or face shield;Maintaining social distancing;	Definitely	The vaccine is safe and effective;	Yes								No	Educational/Research Institutions;Religious leaders;Media;Government;Civil Society Organizations (CSO);Health Workers;	Social media;Local TV/radio station;Newspaper;
95	2021-04-06 18:58:57	2021-04-06 19:08:22	Yes	Yes		Nigeria	Nigeria	30-49	Female	Married	Master's and Above	Administrator	Yes	I don't know	I don't know		Yes		Yes	Yes	No	I don't know	I don't know	I don't know	No	No	No	Drugs	Yes	Front-line health workers;Individuals age 18 to 49 without relevant medical conditions;Individuals age 50 & above;Individuals age 18 to 49 with relevant medical conditions;Government officials & strategic leaders;	Strongly disagree	Strongly disagree	Strongly disagree	Regular hand washing or use of alcohol-based hand sanitizer ;Wearing of nose mask or face shield;Maintaining social distancing;	Probably	It will prevent me from getting COVID-19;It will help me protect my family, friends and others in the community;It will help stop the pandemic;It is a requirement for travelling abroad;	Yes								No	Civil Society Organizations (CSO);Media;Educational/Research Institutions;Religious leaders;Health Workers;	Social media;Local TV/radio station;
96	2021-04-06 19:26:01	2021-04-06 19:32:14	Yes	No	USA		Nigeria	30-49	Female	Married	Bachelor's Degree	Business man/woman	I don't know				Yes		Yes	I don't know	I don't know	No	I don't know	I don't know	Yes	Yes	Yes	Herbal remedies	Yes	Government officials & strategic leaders;Individuals age 50 & above;Individuals age 18 to 49 with relevant medical conditions;Front-line health workers;Individuals age 18 to 49 without relevant medical conditions;	Strongly disagree	Disagree	Disagree	Maintaining social distancing;Regular hand washing or use of alcohol-based hand sanitizer ;Wearing of nose mask or face shield;Use of local herbal mixtures;	Definitely	It will prevent me from getting COVID-19;It will help me protect my family, friends and others in the community;It will help stop the pandemic;The vaccine is safe and effective;	Yes								No	Government;World Health Organisation;Centers for Disease Control (CDC);Health Workers;Civil Society Organizations (CSO);Religious leaders;Media;Educational/Research Institutions;Industry;	Newspaper;Social media;Local TV/radio station;
97	2021-04-06 19:53:16	2021-04-06 20:03:23	Yes	Yes		Nigeria	Nigeria	65 & Above	Female	Married	Master's and Above	Primary/Secondary school teacher	Yes	AstraZeneca	Yes		Yes		Yes	Yes	I don't know	I don't know	No	I don't know	Maybe	Yes	No	Herbal remedies	Yes	Front-line health workers;Government officials & strategic leaders;Individuals age 50 & above;Individuals age 18 to 49 with relevant medical conditions;Individuals age 18 to 49 without relevant medical conditions;	Strongly disagree	Strongly disagree	Strongly disagree	Regular hand washing or use of alcohol-based hand sanitizer ;Wearing of nose mask or face shield;Maintaining social distancing;Use of local herbal mixtures;	Definitely	The vaccine is safe and effective;It will prevent me from getting COVID-19;It will help me protect my family, friends and others in the community;It will help stop the pandemic;	No	It is supposed to be free							No	Government;World Health Organisation;Centers for Disease Control (CDC);Health Workers;Civil Society Organizations (CSO);Religious leaders;Media;Educational/Research Institutions;Industry;	Newspaper;Social media;Local TV/radio station;
98	2021-04-06 20:03:30	2021-04-06 20:09:50	Yes	Yes		Nigeria	Nigeria	50-64	Male	Widow(er)	Diploma	Business man/woman	Yes	AstraZeneca	I don't know		Yes		I don't know	I don't know	I don't know	I don't know	Yes	I don't know	Maybe	No	No	Herbal remedies	I don't know	Front-line health workers;Government officials & strategic leaders;Individuals age 50 & above;Individuals age 18 to 49 with relevant medical conditions;Individuals age 18 to 49 without relevant medical conditions;	Agree	Agree	Agree	Use of local herbal mixtures;	Probably NOT				I am not sure the vaccine is clinically safe;I am not sure the vaccine is effective in preventing me from getting COVID-19;I am not fully informed about possible side effects of the COVID-19 vaccine;I feel there is a tracking device in the vaccine;I feel the vaccine in Africa is not the same as the one in other continent, so I don't trust it.;	Maybe	I would protest				No	Government;World Health Organisation;Centers for Disease Control (CDC);Health Workers;Religious leaders;Civil Society Organizations (CSO);Media;Educational/Research Institutions;Industry;	Newspaper;Social media;Local TV/radio station;
99	2021-04-06 20:09:39	2021-04-06 20:17:49	Yes	Yes		Nigeria	Nigeria	50-64	Female	Widow(er)	Bachelor's Degree	Civil servant	Yes	AstraZeneca	Yes		Yes		Yes	Yes	I don't know	Yes	No	I don't know	Yes	Yes	Yes	Vaccine	Yes	Individuals age 18 to 49 with relevant medical conditions;Individuals age 18 to 49 without relevant medical conditions;Individuals age 50 & above;Front-line health workers;Government officials & strategic leaders;	Agree	Agree	Agree	Regular hand washing or use of alcohol-based hand sanitizer ;Maintaining social distancing;Wearing of nose mask or face shield;	Definitely	The vaccine is safe and effective;It will prevent me from getting COVID-19;It will help me protect my family, friends and others in the community;It will help stop the pandemic;It is a requirement for travelling abroad;	No	Is too costly							No	Government;World Health Organisation;Centers for Disease Control (CDC);Health Workers;Civil Society Organizations (CSO);Religious leaders;Media;Educational/Research Institutions;Industry;	Newspaper;Social media;Local TV/radio station;
100	2021-04-06 20:36:50	2021-04-06 20:59:22	Yes	Yes		Nigeria	Nigeria	50-64	Male	Married	Bachelor's Degree	Health care worker	Yes	AstraZeneca	Yes		Yes		Yes	Yes	No	No	No	No	Maybe	No	No	Drugs	I don't know	Government officials & strategic leaders;Front-line health workers;Individuals age 50 & above;Individuals age 18 to 49 without relevant medical conditions;Individuals age 18 to 49 with relevant medical conditions;	Disagree	Disagree	Disagree	Regular hand washing or use of alcohol-based hand sanitizer ;Wearing of nose mask or face shield;Maintaining social distancing;	Definitely	The vaccine is safe and effective;It will prevent me from getting COVID-19;It will help me protect my family, friends and others in the community;It will help stop the pandemic;	Yes								Yes	Government;World Health Organisation;Centers for Disease Control (CDC);Health Workers;Civil Society Organizations (CSO);Religious leaders;Media;Educational/Research Institutions;Industry;	Newspaper;Social media;Local TV/radio station;
101	2021-04-06 20:47:38	2021-04-06 20:54:28	Yes	Yes		Nigeria	Nigeria	18-29	Female	Single	Bachelor's Degree	Unemployed	Yes	AstraZeneca	Yes		Yes		Yes	Yes	No	No	I don't know	Yes	Maybe	No	No	Drugs	Yes	Front-line health workers;Government officials & strategic leaders;Individuals age 50 & above;Individuals age 18 to 49 with relevant medical conditions;Individuals age 18 to 49 without relevant medical conditions;	Disagree	Disagree	Disagree	Regular hand washing or use of alcohol-based hand sanitizer ;Wearing of nose mask or face shield;Maintaining social distancing;	Definitely	The vaccine is safe and effective;It will prevent me from getting COVID-19;It will help me protect my family, friends and others in the community;It will help stop the pandemic;	No	I think it is free							No	Government;World Health Organisation;Centers for Disease Control (CDC);Health Workers;Civil Society Organizations (CSO);Religious leaders;Media;Educational/Research Institutions;Industry;Youth leaders;	Newspaper;Social media;Local TV/radio station;
102	2021-04-06 20:55:14	2021-04-06 21:03:57	Yes	Yes		Nigeria	Nigeria	65 & Above	Male	Widow(er)	Master's and Above	Retiree	Yes	AstraZeneca	Yes		Yes		Yes	Yes	No	No	No	No	No	Yes	No	Drugs	Yes	Front-line health workers;Government officials & strategic leaders;Individuals age 50 & above;Individuals age 18 to 49 with relevant medical conditions;Individuals age 18 to 49 without relevant medical conditions;	Agree	Agree	Agree	Regular hand washing or use of alcohol-based hand sanitizer ;Wearing of nose mask or face shield;Maintaining social distancing;Use of local herbal mixtures;	Probably	The vaccine is safe and effective;It will prevent me from getting COVID-19;It will help me protect my family, friends and others in the community;It will help stop the pandemic;	Yes								Yes	Government;World Health Organisation;Centers for Disease Control (CDC);Health Workers;Civil Society Organizations (CSO);Religious leaders;Media;Educational/Research Institutions;Industry;	Newspaper;Social media;Local TV/radio station;
103	2021-04-06 21:54:18	2021-04-06 21:59:28	Yes	Yes		Nigeria	Nigeria	50-64	Male	Married	Bachelor's Degree	Civil servant	Yes	AstraZeneca	Yes		Yes		Yes	Yes	No	No	No	I don't know	Maybe	No	No	Vaccine	I don't know	Front-line health workers;Individuals age 50 & above;Government officials & strategic leaders;Individuals age 18 to 49 with relevant medical conditions;Individuals age 18 to 49 without relevant medical conditions;	Strongly disagree	Strongly agree	Strongly agree	Regular hand washing or use of alcohol-based hand sanitizer ;Wearing of nose mask or face shield;Maintaining social distancing;Use of local herbal mixtures;	Definitely	The vaccine is safe and effective;It will prevent me from getting COVID-19;It will help me protect my family, friends and others in the community;It will help stop the pandemic;It is a requirement for travelling abroad;	No	Government should pay							No	Government;World Health Organisation;Centers for Disease Control (CDC);Health Workers;Civil Society Organizations (CSO);Religious leaders;Media;Educational/Research Institutions;Industry;	Newspaper;Social media;Local TV/radio station;
104	2021-04-07 05:20:21	2021-04-07 05:40:27	Yes	Yes		Ghana	Ghana	30-49	Male	Married	Master's and Above	Student	Yes	AstraZeneca	Yes		Yes		Yes	Yes	No	No	No	No	Yes	No	No	Vaccine	Yes	Front-line health workers;Individuals age 50 & above;Government officials & strategic leaders;Individuals age 18 to 49 with relevant medical conditions;Individuals age 18 to 49 without relevant medical conditions;	Strongly disagree	Strongly disagree	Strongly disagree	Regular hand washing or use of alcohol-based hand sanitizer ;Wearing of nose mask or face shield;Maintaining social distancing;Use of local herbal mixtures;	Definitely	The vaccine is safe and effective;It will help me protect my family, friends and others in the community;It will help stop the pandemic;It is a requirement for travelling abroad;	Yes								No	Government;World Health Organisation;Centers for Disease Control (CDC);Health Workers;Civil Society Organizations (CSO);Religious leaders;Media;Educational/Research Institutions;Industry;	Newspaper;Social media;Local TV/radio station;
105	2021-04-07 05:48:21	2021-04-07 05:57:30	Yes	Yes		Nigeria	Nigeria	30-49	Male	Married	Master's and Above	Civil servant	Yes	AstraZeneca	I don't know		Yes		No	No	I don't know	I don't know	Yes	Yes	Maybe	No	No	Herbal remedies	I don't know	Individuals age 18 to 49 with relevant medical conditions;Individuals age 50 & above;Front-line health workers;Government officials & strategic leaders;Individuals age 18 to 49 without relevant medical conditions;	Strongly disagree	Disagree	Agree	Regular hand washing or use of alcohol-based hand sanitizer ;	Undecided							I am not sure the vaccine is clinically safe;	Yes	Take the vaccine	No	Civil Society Organizations (CSO);	Local TV/radio station;
106	2021-04-07 06:32:29	2021-04-07 06:36:59	Yes	Yes		Nigeria	Nigeria	30-49	Male	Married	Master's and Above	Civil servant	Yes	AstraZeneca	I don't know		Yes		I don't know	I don't know	No	No	I don't know	I don't know	Yes	Yes	No	Drugs	I don't know	Front-line health workers;Government officials & strategic leaders;Individuals age 50 & above;Individuals age 18 to 49 with relevant medical conditions;Individuals age 18 to 49 without relevant medical conditions;	Disagree	Agree	Agree	Regular hand washing or use of alcohol-based hand sanitizer ;Wearing of nose mask or face shield;Maintaining social distancing;Use of local herbal mixtures;	Probably NOT				I am not sure the vaccine is clinically safe;I am not sure the vaccine is effective in preventing me from getting COVID-19;I am not fully informed about possible side effects of the COVID-19 vaccine;I feel the vaccine in Africa is not the same as the one in other continent, so I don't trust it.;	Yes	Take the vaccine				No	Government;World Health Organisation;Centers for Disease Control (CDC);Health Workers;Civil Society Organizations (CSO);Religious leaders;Media;Educational/Research Institutions;Industry;	Newspaper;Social media;Local TV/radio station;
107	2021-04-07 06:46:05	2021-04-07 06:46:19	No
108	2021-04-07 07:54:48	2021-04-07 08:00:30	Yes	Yes		Ghana	Ghana	50-64	Male	Married	Master's and Above	Self employed	Yes	AstraZeneca	Yes		Yes		Yes	Yes	No	No	No	No	Yes	Yes	Yes	Drugs	Yes	Government officials & strategic leaders;Front-line health workers;Individuals age 50 & above;Individuals age 18 to 49 with relevant medical conditions;Individuals age 18 to 49 without relevant medical conditions;	Strongly disagree	Strongly disagree	Strongly disagree	Regular hand washing or use of alcohol-based hand sanitizer ;Wearing of nose mask or face shield;Maintaining social distancing;	Definitely	The vaccine is safe and effective;It will prevent me from getting COVID-19;It will help me protect my family, friends and others in the community;It will help stop the pandemic;It is a requirement for travelling abroad;	Yes								Yes	Government;World Health Organisation;Centers for Disease Control (CDC);Health Workers;Civil Society Organizations (CSO);Religious leaders;Media;Educational/Research Institutions;Industry;	Newspaper;Social media;Local TV/radio station;
109	2021-04-07 09:14:22	2021-04-07 09:23:17	Yes	Yes		Kenya	Kenya	30-49	Female	Single	Bachelor's Degree	Administrator	Yes	AstraZeneca	Yes		Yes		Yes	Yes	Yes	No	Yes	Yes	Yes	Yes	No	Herbal remedies	Yes	Individuals age 50 & above;Individuals age 18 to 49 without relevant medical conditions;Individuals age 18 to 49 with relevant medical conditions;Front-line health workers;Government officials & strategic leaders;	Strongly disagree	Strongly disagree	Strongly disagree	Regular hand washing or use of alcohol-based hand sanitizer ;Wearing of nose mask or face shield;Maintaining social distancing;Use of local herbal mixtures;	Definitely	It is a requirement for travelling abroad;It will help stop the pandemic;It will help me protect my family, friends and others in the community;It will prevent me from getting COVID-19;The vaccine is safe and effective;	Yes								No	Media;Religious leaders;Civil Society Organizations (CSO);Health Workers;Centers for Disease Control (CDC);World Health Organisation;Government;Educational/Research Institutions;Industry;	Local TV/radio station;Social media;Newspaper;
110	2021-04-07 09:28:47	2021-04-07 09:38:47	Yes	Yes		Nigeria	Nigeria	30-49	Female	Single	Master's and Above	Administrator	Yes	AstraZeneca	Yes		Yes		I don't know	I don't know	I don't know	I don't know	I don't know	No	Yes	No	No	Drugs	Yes	Front-line health workers;Individuals age 50 & above;Government officials & strategic leaders;Individuals age 18 to 49 with relevant medical conditions;Individuals age 18 to 49 without relevant medical conditions;	Strongly disagree	Strongly disagree	Strongly disagree	Regular hand washing or use of alcohol-based hand sanitizer ;Wearing of nose mask or face shield;Maintaining social distancing;	Probably	It will prevent me from getting COVID-19;It will help me protect my family, friends and others in the community;It will help stop the pandemic;	No	It should be free							No	Government;World Health Organisation;Centers for Disease Control (CDC);Health Workers;Civil Society Organizations (CSO);Religious leaders;Media;Educational/Research Institutions;Industry;	Newspaper;Social media;Local TV/radio station;
111	2021-04-07 12:25:07	2021-04-07 12:39:48	Yes	Yes		Nigeria	Nigeria	30-49	Male	Married	Master's and Above	University lecturer/researcher	Yes	AstraZeneca	I don't know		No	No Vaccines for AIDs, Malaria, TB, etc for all these years but just within one year a Vaccine for COVID-19, I just dont trust it	I don't know	I don't know	I don't know	I don't know	I don't know	I don't know	Maybe	No	No	Drugs	No	Individuals age 50 & above;Front-line health workers;Individuals age 18 to 49 without relevant medical conditions;Government officials & strategic leaders;Individuals age 18 to 49 with relevant medical conditions;	Strongly agree	Strongly disagree	Strongly disagree	Regular hand washing or use of alcohol-based hand sanitizer ;	Definitely NOT				I am not fully informed about possible side effects of the COVID-19 vaccine;I am not sure the vaccine is effective in preventing me from getting COVID-19;I am not sure the vaccine is clinically safe;	No	I will take it only if it becomes necessary for me to travel				Yes	Government;World Health Organisation;Centers for Disease Control (CDC);Religious leaders;Media;Educational/Research Institutions;	Newspaper;Social media;Local TV/radio station;
112	2021-04-07 12:43:00	2021-04-07 12:50:55	Yes	Yes		Nigeria	Nigeria	30-49	Female	Married	Master's and Above	Administrator	Yes	AstraZeneca	I don't know		Yes		I don't know	I don't know	I don't know	I don't know	I don't know	No	No	No	No	Herbal remedies	Yes	Front-line health workers;Individuals age 50 & above;Individuals age 18 to 49 with relevant medical conditions;Individuals age 18 to 49 without relevant medical conditions;Government officials & strategic leaders;	Strongly disagree	Strongly disagree	Strongly disagree	Regular hand washing or use of alcohol-based hand sanitizer ;Wearing of nose mask or face shield;Maintaining social distancing;	Probably NOT				I am not sure the vaccine is clinically safe;I am not fully informed about possible side effects of the COVID-19 vaccine;	Maybe	Take the vaccine				No	Government;Centers for Disease Control (CDC);Health Workers;World Health Organisation;Religious leaders;Media;Educational/Research Institutions;	Newspaper;Social media;Local TV/radio station;
113	2021-04-07 12:51:02	2021-04-07 12:55:56	Yes	Yes		Nigeria	Nigeria	30-49	Male	Single	Bachelor's Degree	Government official	Yes	AstraZeneca	I don't know		Yes		I don't know	No	No	No	Yes	Yes	No	No	No	Drugs	Yes	Front-line health workers;Individuals age 50 & above;Individuals age 18 to 49 without relevant medical conditions;Individuals age 18 to 49 with relevant medical conditions;Government officials & strategic leaders;	Strongly disagree	Strongly disagree	Strongly disagree	Regular hand washing or use of alcohol-based hand sanitizer ;Wearing of nose mask or face shield;Maintaining social distancing;Use of local herbal mixtures;	Probably	It will prevent me from getting COVID-19;	No	Its free from what I learnt.							No	Government;World Health Organisation;Centers for Disease Control (CDC);Health Workers;Civil Society Organizations (CSO);Religious leaders;Media;Educational/Research Institutions;Industry;	Newspaper;Social media;Local TV/radio station;
114	2021-04-07 14:27:53	2021-04-07 14:31:56	Yes	Yes		Nigeria	Nigeria	18-29	Female	Single	Bachelor's Degree	Accountant	Yes	I don't know	I don't know		Yes		Yes	Yes	No	No	I don't know	I don't know	Yes	No	No	Drugs	Yes	Front-line health workers;Individuals age 50 & above;Individuals age 18 to 49 with relevant medical conditions;Individuals age 18 to 49 without relevant medical conditions;Government officials & strategic leaders;	Disagree	Disagree	Disagree	Regular hand washing or use of alcohol-based hand sanitizer ;Wearing of nose mask or face shield;Maintaining social distancing;	Definitely	It will help me protect my family, friends and others in the community;	Yes								Yes	Government;World Health Organisation;Centers for Disease Control (CDC);Health Workers;Civil Society Organizations (CSO);Media;Educational/Research Institutions;Religious leaders;Industry;	Newspaper;Social media;Local TV/radio station;
115	2021-04-07 14:32:19	2021-04-07 14:41:27	Yes	Yes		Nigeria	Nigeria	30-49	Male	Married	Bachelor's Degree	Engineer	Yes	AstraZeneca	Yes		Yes		I don't know	Yes	No	No	I don't know	Yes	Yes	No	No	Drugs	Yes	Front-line health workers;Individuals age 50 & above;Individuals age 18 to 49 with relevant medical conditions;Individuals age 18 to 49 without relevant medical conditions;Government officials & strategic leaders;	Strongly disagree	Strongly disagree	Strongly disagree	Regular hand washing or use of alcohol-based hand sanitizer ;Wearing of nose mask or face shield;Maintaining social distancing;Use of local herbal mixtures;	Undecided							I am not sure the vaccine is clinically safe;	Yes	Take the vaccine	No	Government;World Health Organisation;Centers for Disease Control (CDC);Health Workers;Civil Society Organizations (CSO);Religious leaders;Media;Industry;	Local TV/radio station;
116	2021-04-07 15:10:30	2021-04-07 15:21:08	Yes	Yes		Ghana	Ghana	30-49	Male	Married	Bachelor's Degree	Unemployed	Yes	AstraZeneca	Yes		Yes		Yes	Yes	I don't know	I don't know	No	I don't know	Maybe	No	No	Drugs	Yes	Front-line health workers;Government officials & strategic leaders;Individuals age 18 to 49 with relevant medical conditions;Individuals age 18 to 49 without relevant medical conditions;Individuals age 50 & above;	Strongly disagree	Strongly disagree	Strongly disagree	Regular hand washing or use of alcohol-based hand sanitizer ;Wearing of nose mask or face shield;Maintaining social distancing;	Definitely	The vaccine is safe and effective;It will prevent me from getting COVID-19;It will help me protect my family, friends and others in the community;It will help stop the pandemic;	No	No job							No	Government;Civil Society Organizations (CSO);Religious leaders;Media;	Newspaper;Local TV/radio station;Social media;
117	2021-04-07 20:40:51	2021-04-07 20:50:02	Yes	Yes		Nigeria	Nigeria	18-29	Male	Married	Master's and Above	University lecturer/researcher	Yes	AstraZeneca	Yes		Yes		Yes	No	No	No	No	No	Yes	No	No	Vaccine	Yes	Individuals age 50 & above;Front-line health workers;Individuals age 18 to 49 with relevant medical conditions;Individuals age 18 to 49 without relevant medical conditions;Government officials & strategic leaders;	Strongly disagree	Agree	Agree	Regular hand washing or use of alcohol-based hand sanitizer ;Wearing of nose mask or face shield;Maintaining social distancing;	Probably	The vaccine is safe and effective;	No	It should be free							No	Government;World Health Organisation;Centers for Disease Control (CDC);Health Workers;Civil Society Organizations (CSO);Religious leaders;Media;Educational/Research Institutions;Industry;	Newspaper;Social media;Local TV/radio station;
118	2021-04-08 07:46:34	2021-04-08 07:46:42	No
119	2021-04-08 07:48:03	2021-04-08 07:54:45	Yes	Yes		Mozambique	Mozambique	30-49	Female	Married	Master's and Above	University lecturer/researcher	Yes	AstraZeneca	I don't know		No	I am not feeling confortable. There is a lot of doubts	I don't know	I don't know	No	Yes	Yes	Yes	Yes	No	No	Herbal remedies	Yes	Government officials & strategic leaders;Individuals age 18 to 49 without relevant medical conditions;Front-line health workers;Individuals age 50 & above;Individuals age 18 to 49 with relevant medical conditions;	Strongly disagree	Strongly disagree	Strongly disagree	Regular hand washing or use of alcohol-based hand sanitizer ;Wearing of nose mask or face shield;Maintaining social distancing;Use of local herbal mixtures;	Undecided							I am not sure the vaccine is effective in preventing me from getting COVID-19;I am not fully informed about possible side effects of the COVID-19 vaccineccine;	Maybe	Avoid travelling	No	Government;Centers for Disease Control (CDC);Civil Society Organizations (CSO);Educational/Research Institutions;	Social media;Local TV/radio station;
120	2021-04-08 07:58:23	2021-04-08 08:16:55	Yes	Yes		Mozambique	Mozambique	30-49	Male	Single	Secondary/High school	University lecturer/researcher	Yes	AstraZeneca	I don't know		Yes		Yes	I don't know	Yes	I don't know	I don't know	I don't know	Maybe	No	No	Herbal remedies	Yes	Individuals age 18 to 49 with relevant medical conditions;Individuals age 50 & above;Front-line health workers;Individuals age 18 to 49 without relevant medical conditions;Government officials & strategic leaders;	Strongly agree	Strongly agree	Strongly agree	Use of local herbal mixtures;	Probably NOT				I feel the vaccine in Africa is not the same as the one in other continent, so I don't trust it.;I think the vaccine would alter my DNA;	Maybe	Avoid travelling				No	Health Workers;Educational/Research Institutions;Industry;	Newspaper;Social media;Local TV/radio station;
121	2021-04-08 11:58:28	2021-04-08 12:04:02	Yes	Yes		Nigeria	Nigeria	30-49	Female	Married	Diploma	Business man/woman	Yes	AstraZeneca	I don't know		Yes		I don't know	I don't know	I don't know	I don't know	Yes	Yes	Maybe	No	No	Drugs	I don't know	Front-line health workers;Government officials & strategic leaders;Individuals age 18 to 49 with relevant medical conditions;Individuals age 50 & above;Individuals age 18 to 49 without relevant medical conditions;	Strongly disagree	Disagree	Disagree	Regular hand washing or use of alcohol-based hand sanitizer ;Wearing of nose mask or face shield;Maintaining social distancing;Use of local herbal mixtures;	Probably NOT				I am not sure the vaccine is clinically safe;I am not sure the vaccine is effective in preventing me from getting COVID-19;I am not fully informed about possible side effects of the COVID-19 vaccine;I feel the vaccine in Africa is not the same as the one in other continent, so I don't trust it.;	Maybe	Avoid travelling				No	Government;World Health Organisation;Centers for Disease Control (CDC);Health Workers;Civil Society Organizations (CSO);Religious leaders;Media;Educational/Research Institutions;Industry;	Newspaper;Social media;Local TV/radio station;
122	2021-04-08 12:04:07	2021-04-08 12:08:06	Yes	Yes		Nigeria	Nigeria	18-29	Male	Single	Secondary/High school	Student	Yes	AstraZeneca	No	The efficacy rate is less than other vaccines	Yes		Yes	Yes	I don't know	I don't know	No	No	Maybe	No	No	Drugs	Yes	Front-line health workers;Government officials & strategic leaders;Individuals age 50 & above;Individuals age 18 to 49 with relevant medical conditions;Individuals age 18 to 49 without relevant medical conditions;	Strongly disagree	Agree	Agree	Regular hand washing or use of alcohol-based hand sanitizer ;Wearing of nose mask or face shield;Maintaining social distancing;Use of local herbal mixtures;	Definitely	The vaccine is safe and effective;It will prevent me from getting COVID-19;It will help me protect my family, friends and others in the community;It will help stop the pandemic;	No	The vaccine was donated. Why should I pay for it?							Yes	Government;World Health Organisation;Centers for Disease Control (CDC);Health Workers;Civil Society Organizations (CSO);Religious leaders;Media;Educational/Research Institutions;Industry;	Newspaper;Social media;Local TV/radio station;
123	2021-04-08 12:08:15	2021-04-08 12:12:38	Yes	Yes		Nigeria	Nigeria	65 & Above	Male	Widow(er)	Bachelor's Degree	Retiree	Yes	AstraZeneca	Yes		Yes		Yes	Yes	No	No	No	No	No	Yes	No	Herbal remedies	Yes	Front-line health workers;Individuals age 50 & above;Government officials & strategic leaders;Individuals age 18 to 49 with relevant medical conditions;Individuals age 18 to 49 without relevant medical conditions;	Strongly disagree	Strongly agree	Strongly agree	Regular hand washing or use of alcohol-based hand sanitizer ;Wearing of nose mask or face shield;Maintaining social distancing;Use of local herbal mixtures;	Definitely	The vaccine is safe and effective;It will prevent me from getting COVID-19;It will help me protect my family, friends and others in the community;It will help stop the pandemic;	No	Government should use tax payers money to pay for the vaccine and make it free							No	Government;World Health Organisation;Centers for Disease Control (CDC);Health Workers;Civil Society Organizations (CSO);Religious leaders;Media;Educational/Research Institutions;Industry;	Newspaper;Social media;Local TV/radio station;
124	2021-04-08 12:12:58	2021-04-08 12:16:41	Yes	Yes		Nigeria	Nigeria	18-29	Male	Single	Bachelor's Degree	Unemployed	Yes	AstraZeneca	Yes		Yes		Yes	Yes	I don't know	No	No	Yes	Maybe	No	No	Drugs	Yes	Front-line health workers;Government officials & strategic leaders;Individuals age 50 & above;Individuals age 18 to 49 with relevant medical conditions;Individuals age 18 to 49 without relevant medical conditions;	Strongly disagree	Strongly agree	Strongly agree	Regular hand washing or use of alcohol-based hand sanitizer ;Wearing of nose mask or face shield;Maintaining social distancing;Use of local herbal mixtures;	Probably	The vaccine is safe and effective;It will prevent me from getting COVID-19;It will help me protect my family, friends and others in the community;It will help stop the pandemic;	No	Government should pay. i am unemployed							No	Government;World Health Organisation;Centers for Disease Control (CDC);Health Workers;Civil Society Organizations (CSO);Religious leaders;Media;Educational/Research Institutions;Industry;	Newspaper;Social media;Local TV/radio station;
125	2021-04-08 12:19:10	2021-04-08 12:23:49	Yes	Yes		Nigeria	Nigeria	50-64	Female	Married	Basic/Primary school	Business man/woman	Yes	I don't know	I don't know		Yes		Yes	Yes	I don't know	I don't know	I don't know	I don't know	Maybe	No	No	Herbal remedies	I don't know	Front-line health workers;Individuals age 50 & above;Individuals age 18 to 49 with relevant medical conditions;Government officials & strategic leaders;Individuals age 18 to 49 without relevant medical conditions;	Strongly disagree	Strongly agree	Strongly agree	Regular hand washing or use of alcohol-based hand sanitizer ;Wearing of nose mask or face shield;Maintaining social distancing;Use of local herbal mixtures;	Probably	It will help me protect my family, friends and others in the community;The vaccine is safe and effective;	No	I don't have money							No	Government;World Health Organisation;Centers for Disease Control (CDC);Health Workers;Civil Society Organizations (CSO);Religious leaders;Media;Educational/Research Institutions;Industry;	Newspaper;Social media;Local TV/radio station;
126	2021-04-08 12:23:44	2021-04-08 12:39:39	Yes	Yes		Mozambique	Mozambique	30-49	Male	Single	Master's and Above	University lecturer/researcher	Yes	I don't know	No	Because don't know which variant of virus is it for	No	Not sure what are the effects	No	No	Yes	Yes	Yes	Yes	Maybe	No	No	Herbal remedies	I don't know	Individuals age 50 & above;Front-line health workers;Individuals age 18 to 49 without relevant medical conditions;Individuals age 18 to 49 with relevant medical conditions;Government officials & strategic leaders;	Agree	Agree	Strongly disagree	Regular hand washing or use of alcohol-based hand sanitizer ;Maintaining social distancing;Use of local herbal mixtures;	Definitely NOT				I am not sure the vaccine is clinically safe;I am not fully informed about possible side effects of the COVID-19 vaccine;I think the vaccine would alter my DNA;	Maybe	Don't know				Yes	Government;World Health Organisation;Educational/Research Institutions;	Newspaper;Social media;Local TV/radio station;
127	2021-04-08 13:51:31	2021-04-08 14:05:18	Yes	Yes		Mozambique	Mozambique	30-49	Female	Single	Master's and Above	University lecturer/researcher	Yes	AstraZeneca	I don't know		No	I dont have enough informativo to join	I don't know	I don't know	I don't know	I don't know	I don't know	I don't know	Maybe	No	No	Improve the diet	No	Front-line health workers;Individuals age 18 to 49 with relevant medical conditions;Government officials & strategic leaders;Individuals age 50 & above;Individuals age 18 to 49 without relevant medical conditions;	Strongly disagree	Strongly disagree	Strongly disagree	Regular hand washing or use of alcohol-based hand sanitizer ;Wearing of nose mask or face shield;Maintaining social distancing;	Probably	It will prevent me from getting COVID-19;It will help me protect my family, friends and others in the community;It will help stop the pandemic;	Yes								No	Centers for Disease Control (CDC);Civil Society Organizations (CSO);Religious leaders;Media;Educational/Research Institutions;Health Workers;	Newspaper;Social media;Local TV/radio station;
128	2021-04-08 14:06:47	2021-04-08 14:18:05	Yes	Yes		Mozambique	Mozambique	30-49	Male	Single	Bachelor's Degree	Administrator	Yes	I don't know	Yes		Yes		No	No	Yes	Yes	Yes	Yes	No	No	No	Doing Buff of eucalips	No	Individuals age 18 to 49 with relevant medical conditions;Individuals age 50 & above;Front-line health workers;Individuals age 18 to 49 without relevant medical conditions;Government officials & strategic leaders;	Strongly disagree	Strongly disagree	Strongly disagree	Regular hand washing or use of alcohol-based hand sanitizer ;Wearing of nose mask or face shield;Maintaining social distancing;Use of local herbal mixtures;	Definitely NOT				I am not sure the vaccine is clinically safe;I am not sure the vaccine is effective in preventing me from getting COVID-19;I am not fully informed about possible side effects of the COVID-19 vaccine;I feel the vaccine in Africa is not the same as the one in other continent, so I don't trust it.;	No	Avoid travelling				No	World Health Organisation;Health Workers;Educational/Research Institutions;	Local TV/radio station;
129	2021-04-08 14:09:26	2021-04-08 14:09:38	No
130	2021-04-08 14:09:42	2021-04-08 14:09:57	No
131	2021-04-08 14:09:51	2021-04-08 14:21:20	Yes	Yes		Mozambique	Mozambique	18-29	Male	Single	Master's and Above	University lecturer/researcher	Yes	AstraZeneca	No	Because a study showed that this vaccine creates blood clots	Yes		I don't know	I don't know	I don't know	I don't know	Yes	Yes	Yes	Yes	No	Herbal remedies	I don't know	Front-line health workers;Government officials & strategic leaders;Individuals age 50 & above;Individuals age 18 to 49 with relevant medical conditions;Individuals age 18 to 49 without relevant medical conditions;	Strongly disagree	Strongly disagree	Strongly disagree	Regular hand washing or use of alcohol-based hand sanitizer ;	Probably	It will help me protect my family, friends and others in the community;	No	Because I don't have money							Yes	Religious leaders;World Health Organisation;Civil Society Organizations (CSO);Media;Educational/Research Institutions;	Social media;Local TV/radio station;
132	2021-04-08 14:34:07	2021-04-08 14:44:33	Yes	Yes		Mozambique	Mozambique	30-49	Male	Married	Bachelor's Degree	Teacher	Yes	Sinopharm	I don't know		Yes		I don't know	I don't know	Yes	Yes	Yes	I don't know	Yes	No	No	Vaccine	Yes	Front-line health workers;Government officials & strategic leaders;Individuals age 18 to 49 with relevant medical conditions;Individuals age 50 & above;Individuals age 18 to 49 without relevant medical conditions;	Disagree	Disagree	Disagree	Regular hand washing or use of alcohol-based hand sanitizer ;Wearing of nose mask or face shield;Maintaining social distancing;	Undecided							I am not sure the vaccine is clinically safe;I am not fully informed about possible side effects of the COVID-19 vaccineccine;I am not sure if the vaccine would alter my DNA;I am not sure if there is a tracking device in the vaccine;I am not sure if the vaccine in Africa is the same as that in other continents;	Yes	Take the vaccine	Yes	Government;World Health Organisation;Centers for Disease Control (CDC);Health Workers;Civil Society Organizations (CSO);Religious leaders;Media;	Social media;Local TV/radio station;
133	2021-04-08 20:01:08	2021-04-08 20:11:21	Yes	Yes		Mozambique	Mozambique	30-49	Male	Single	Master's and Above	University lecturer/researcher	Yes	AstraZeneca	I don't know		Yes		I don't know	I don't know	I don't know	I don't know	I don't know	Yes	Maybe	Yes	No	Herbal remedies	I don't know	Individuals age 18 to 49 with relevant medical conditions;Front-line health workers;Individuals age 50 & above;Individuals age 18 to 49 without relevant medical conditions;Government officials & strategic leaders;	Strongly agree	Strongly agree	Strongly agree	Wearing of nose mask or face shield;	Undecided							I am not sure if the vaccine would alter my DNA;I am not sure if the vaccine in Africa is the same as that in other continents;I feel it can result in death, especially among the elderly;	Maybe	Avoid travelling	No	Civil Society Organizations (CSO);Religious leaders;Media;Educational/Research Institutions;Health Workers;Centers for Disease Control (CDC);World Health Organisation;Government;	Local TV/radio station;Newspaper;Social media;
134	2021-04-09 11:01:46	2021-04-09 11:05:52	Yes	Yes		Mozambique	Mozambique	30-49	Male	Married	Master's and Above	Government official	Yes	AstraZeneca	No	A lot of doubts	No	Doubts	No	No	Yes	Yes	Yes	Yes	No	No	No	Drugs	Yes	Government officials & strategic leaders;Front-line health workers;Individuals age 50 & above;Individuals age 18 to 49 without relevant medical conditions;Individuals age 18 to 49 with relevant medical conditions;	Strongly agree	Strongly agree	Strongly agree	Regular hand washing or use of alcohol-based hand sanitizer ;Wearing of nose mask or face shield;Maintaining social distancing;	Probably NOT				I am not sure the vaccine is clinically safe;I am not sure the vaccine is effective in preventing me from getting COVID-19;	No	Avoid travelling				Yes	Government;World Health Organisation;Health Workers;	Newspaper;Social media;Local TV/radio station;
135	2021-04-09 12:15:49	2021-04-09 12:20:38	Yes	No	UNITED KINGDOM		Ghana	30-49	Female	Single	Master's and Above	University lecturer/researcher	Yes	AstraZeneca	Yes		Yes		Yes	Yes	No	No	I don't know	No	No	Yes	No	Drugs	Yes	Front-line health workers;Individuals age 18 to 49 with relevant medical conditions;Individuals age 50 & above;Individuals age 18 to 49 without relevant medical conditions;Government officials & strategic leaders;	Strongly disagree	Strongly disagree	Strongly disagree	Regular hand washing or use of alcohol-based hand sanitizer ;Wearing of nose mask or face shield;Maintaining social distancing;	Probably	It will help stop the pandemic;It will help me protect my family, friends and others in the community;It will prevent me from getting COVID-19;It is a requirement for travelling abroad;	No	PUBLIC GOOD							No	Industry;Educational/Research Institutions;Media;World Health Organisation;Centers for Disease Control (CDC);Health Workers;Civil Society Organizations (CSO);Religious leaders;Government;	Local TV/radio station;Social media;Newspaper;
136	2021-04-09 19:57:17	2021-04-09 20:07:54	Yes	Yes		Nigeria	Nigeria	30-49	Male	Married	Master's and Above	Health care worker	Yes	I don't know	Yes		Yes		Yes	Yes	No	No	No	No	No	Yes	No	Drugs	Yes	Individuals age 50 & above;Front-line health workers;Individuals age 18 to 49 without relevant medical conditions;Individuals age 18 to 49 with relevant medical conditions;Government officials & strategic leaders;	Strongly disagree	Strongly agree	Strongly agree	Regular hand washing or use of alcohol-based hand sanitizer ;	Definitely	The vaccine is safe and effective;	Yes								Yes	Government;	Local TV/radio station;
137	2021-04-12 06:41:23	2021-04-12 06:47:31	Yes	Yes		Nigeria	Nigeria	30-49	Female	Married	Bachelor's Degree	Health care worker	Yes	AstraZeneca	I don't know		Yes		Yes	Yes	No	I don't know	Yes	I don't know	Yes	Yes	No	Drugs	Yes	Individuals age 18 to 49 with relevant medical conditions;Individuals age 50 & above;Front-line health workers;Individuals age 18 to 49 without relevant medical conditions;Government officials & strategic leaders;	Agree	Agree	Agree	Wearing of nose mask or face shield;	Definitely	It will prevent me from getting COVID-19;	No	Personal							No	Health Workers;Religious leaders;	Local TV/radio station;
138	2021-04-12 07:34:59	2021-04-12 07:48:26	Yes	Yes		Nigeria	Nigeria	30-49	Female	Married	Bachelor's Degree	Health care worker	Yes	AstraZeneca	Yes		Yes		I don't know	I don't know	I don't know	Yes	No	Yes	Maybe	Yes	No	Drugs	Yes	Front-line health workers;Individuals age 18 to 49 without relevant medical conditions;Individuals age 18 to 49 with relevant medical conditions;Individuals age 50 & above;Government officials & strategic leaders;	Strongly agree	Strongly agree	Strongly agree	Maintaining social distancing;Wearing of nose mask or face shield;Regular hand washing or use of alcohol-based hand sanitizer ;	Probably	It is a requirement for travelling abroad;	No	No vaccine that is on market y this							No	Government;	Local TV/radio station;
139	2021-04-13 07:35:01	2021-04-13 07:35:14	No
140	2021-04-13 09:13:51	2021-04-13 09:22:02	Yes	Yes		Nigeria	Nigeria	30-49	Female	Married	Master's and Above	Government official	Yes	AstraZeneca	I don't know		Yes		I don't know	No	No	No	No	Yes	Yes	No	No	Herbal remedies	Yes	Front-line health workers;Government officials & strategic leaders;Individuals age 50 & above;Individuals age 18 to 49 with relevant medical conditions;Individuals age 18 to 49 without relevant medical conditions;	Strongly disagree	Strongly disagree	Strongly disagree	Regular hand washing or use of alcohol-based hand sanitizer ;Wearing of nose mask or face shield;Maintaining social distancing;Use of local herbal mixtures;	Definitely	It is a requirement for travelling abroad;	No	Because i dont believe in it							No	Media;Religious leaders;Civil Society Organizations (CSO);Health Workers;Centers for Disease Control (CDC);World Health Organisation;Government;Educational/Research Institutions;Industry;	Newspaper;Social media;Local TV/radio station;
141	2021-04-13 09:50:00	2021-04-13 09:56:13	Yes	Yes		Nigeria	Nigeria	18-29	Female	Single	Master's and Above	Health care worker	Yes	AstraZeneca	Yes		Yes		Yes	Yes	No	No	No	I don't know	Yes	Yes	No	Drugs	Yes	Front-line health workers;Individuals age 50 & above;Individuals age 18 to 49 with relevant medical conditions;Government officials & strategic leaders;Individuals age 18 to 49 without relevant medical conditions;	Strongly disagree	Strongly disagree	Strongly disagree	Regular hand washing or use of alcohol-based hand sanitizer ;Wearing of nose mask or face shield;Maintaining social distancing;	Definitely	The vaccine is safe and effective;It will help me protect my family, friends and others in the community;It will prevent me from getting COVID-19;	No	It should be made available to everyone during a pandemic especially since it was donated and given to out country FREE							No	World Health Organisation;Centers for Disease Control (CDC);Health Workers;Media;Educational/Research Institutions;Government;	Social media;Local TV/radio station;Newspaper;
142	2021-04-13 10:32:40	2021-04-13 10:44:50	Yes	Yes		Nigeria	Nigeria	30-49	Male	Married	Master's and Above	Civil servant	Yes	AstraZeneca	I don't know		Yes		Yes	Yes	No	No	No	No	Maybe	No	No	Drugs	Yes	Front-line health workers;Individuals age 18 to 49 with relevant medical conditions;Government officials & strategic leaders;Individuals age 50 & above;Individuals age 18 to 49 without relevant medical conditions;	Strongly disagree	Agree	Agree	Regular hand washing or use of alcohol-based hand sanitizer ;Maintaining social distancing;Wearing of nose mask or face shield;	Definitely	It will help me protect my family, friends and others in the community;It will help stop the pandemic;The vaccine is safe and effective;It will prevent me from getting COVID-19;It is a requirement for travelling abroad;	Yes								No	Government;World Health Organisation;Centers for Disease Control (CDC);Health Workers;Civil Society Organizations (CSO);Religious leaders;Media;Educational/Research Institutions;Individuals;Industry;	Newspaper;Social media;Local TV/radio station;Flyers;
143	2021-04-13 13:04:13	2021-04-13 13:12:07	Yes	Yes		Nigeria	Nigeria	30-49	Male	Married	Bachelor's Degree	Business man/woman	Yes	AstraZeneca	I don't know		Yes		No	No	Yes	Yes	Yes	Yes	Yes	No	No	Drugs	Yes	Front-line health workers;Individuals age 18 to 49 with relevant medical conditions;Individuals age 50 & above;Individuals age 18 to 49 without relevant medical conditions;Government officials & strategic leaders;	Strongly disagree	Strongly agree	Strongly agree	Regular hand washing or use of alcohol-based hand sanitizer ;Wearing of nose mask or face shield;Maintaining social distancing;Use of local herbal mixtures;	Probably	It is a requirement for travelling abroad;It will help stop the pandemic;It will help me protect my family, friends and others in the community;THE LAW;	No	Its A Pandemic and Government Should Be Prepared For Such Events.							No	Government;World Health Organisation;Centers for Disease Control (CDC);Health Workers;Civil Society Organizations (CSO);Religious leaders;Media;Educational/Research Institutions;Industry;The Common Mass;	Newspaper;Social media;Local TV/radio station;EVERY CHANNEL POSSIBLE;
144	2021-04-13 13:19:07	2021-04-13 13:24:50	Yes	No	USA		Nigeria	30-49	Male	Single	Master's and Above	Toxicologist	Yes	AstraZeneca	Yes		Yes		Yes	Yes	No	No	No	No	Yes	Yes	No	Vaccine	No	Front-line health workers;Individuals age 50 & above;Government officials & strategic leaders;Individuals age 18 to 49 with relevant medical conditions;Individuals age 18 to 49 without relevant medical conditions;	Disagree	Disagree	Disagree	Maintaining social distancing;Wearing of nose mask or face shield;Regular hand washing or use of alcohol-based hand sanitizer ;	Definitely	The vaccine is safe and effective;It will prevent me from getting COVID-19;It will help me protect my family, friends and others in the community;It will help stop the pandemic;	Yes								No	Government;World Health Organisation;Centers for Disease Control (CDC);Health Workers;Media;Civil Society Organizations (CSO);Educational/Research Institutions;Industry;Religious leaders;	Social media;Local TV/radio station;Newspaper;
145	2021-04-13 13:20:11	2021-04-13 13:20:22	No
146	2021-04-13 13:26:22	2021-04-13 13:30:05	Yes	Yes		Nigeria	Nigeria	30-49	Male	Married	Master's and Above	Environmentalist	Yes	AstraZeneca	I don't know		Yes		I don't know	No	I don't know	I don't know	I don't know	Yes	Yes	Yes	No	Drugs	No	Front-line health workers;Individuals age 18 to 49 with relevant medical conditions;Individuals age 50 & above;Individuals age 18 to 49 without relevant medical conditions;Government officials & strategic leaders;	Disagree	Agree	Agree	Regular hand washing or use of alcohol-based hand sanitizer ;Wearing of nose mask or face shield;Maintaining social distancing;Use of local herbal mixtures;	Definitely NOT				I am not sure the vaccine is clinically safe;I am not sure the vaccine is effective in preventing me from getting COVID-19;I am not fully informed about possible side effects of the COVID-19 vaccine;I feel the vaccine in Africa is not the same as the one in other continent, so I don't trust it.;	Yes	Avoid travelling				No	Government;World Health Organisation;Centers for Disease Control (CDC);Civil Society Organizations (CSO);Religious leaders;Media;Industry;Health Workers;Educational/Research Institutions;	Newspaper;Social media;Local TV/radio station;
147	2021-04-13 13:30:39	2021-04-13 13:45:56	Yes	Yes		Nigeria	Nigeria	30-49	Male	Married	Master's and Above	University lecturer/researcher	Yes	Pfizer BioNTech	Yes		Yes		Yes	No	No	No	No	No	Yes	Yes	No	Drugs	Yes	Front-line health workers;Government officials & strategic leaders;Individuals age 50 & above;Individuals age 18 to 49 without relevant medical conditions;Individuals age 18 to 49 with relevant medical conditions;	Strongly disagree	Strongly disagree	Strongly disagree	Regular hand washing or use of alcohol-based hand sanitizer ;Wearing of nose mask or face shield;Maintaining social distancing;Socially observant for people with symptoms of COVID;	Definitely	It will help me protect my family, friends and others in the community;The vaccine is safe and effective;It will help stop the pandemic;	No	Health Emergencies should not be the burden of individuals.							No	Government;World Health Organisation;Centers for Disease Control (CDC);Health Workers;Civil Society Organizations (CSO);Religious leaders;Media;Educational/Research Institutions;Industry;	Door to Door in local dialects ;Local TV/radio station;Social media;Newspaper;
148	2021-04-13 13:32:55	2021-04-13 13:41:55	Yes	Yes		Nigeria	Nigeria	18-29	Female	Single	Bachelor's Degree	Health care worker	Yes	AstraZeneca	I don't know		Yes		I don't know	I don't know	I don't know	I don't know	I don't know	I don't know	Maybe	No	No	Drugs	I don't know	Individuals age 18 to 49 with relevant medical conditions;Individuals age 50 & above;Front-line health workers;Individuals age 18 to 49 without relevant medical conditions;Government officials & strategic leaders;	Agree	Agree	Disagree	Regular hand washing or use of alcohol-based hand sanitizer ;Wearing of nose mask or face shield;Maintaining social distancing;	Undecided							I am not fully informed about possible side effects of the COVID-19 vaccineccine;I am not sure the vaccine is clinically safe;I am not sure if the vaccine in Africa is the same as that in other continents;	Maybe	Take the vaccine	No	World Health Organisation;Government;Health Workers;Centers for Disease Control (CDC);Educational/Research Institutions;Media;	Social media;Local TV/radio station;
149	2021-04-13 13:35:38	2021-04-13 13:41:38	Yes	Yes		Nigeria	Nigeria	18-29	Female	Single	Master's and Above	Student	I don't know				Yes		No	I don't know	I don't know	I don't know	Yes	Yes	Maybe	No	No	Drugs	I don't know	Front-line health workers;Individuals age 18 to 49 with relevant medical conditions;Individuals age 50 & above;Individuals age 18 to 49 without relevant medical conditions;Government officials & strategic leaders;	Strongly disagree	Strongly disagree	Strongly disagree	Regular hand washing or use of alcohol-based hand sanitizer ;Wearing of nose mask or face shield;Maintaining social distancing;	Probably NOT				I am not sure the vaccine is clinically safe;I am not fully informed about possible side effects of the COVID-19 vaccine;I feel the vaccine in Africa is not the same as the one in other continent, so I don't trust it.;I feel it can result in death, especially among the elderly;	Maybe	Avoid travelling				No	World Health Organisation;Government;Centers for Disease Control (CDC);Health Workers;Media;Educational/Research Institutions;	Social media;Local TV/radio station;Newspaper;
150	2021-04-13 13:38:52	2021-04-13 13:44:15	Yes	Yes		Nigeria	Nigeria	18-29	Female	Married	Master's and Above	Unemployed	Yes	AstraZeneca	I don't know		Yes		No	No	I don't know	I don't know	Yes	Yes	Yes	No	No	Drugs	Yes	Government officials & strategic leaders;Front-line health workers;Individuals age 18 to 49 with relevant medical conditions;Individuals age 50 & above;Individuals age 18 to 49 without relevant medical conditions;	Disagree	Strongly agree	Strongly agree	Regular hand washing or use of alcohol-based hand sanitizer ;Wearing of nose mask or face shield;Maintaining social distancing;	Definitely NOT				I am not sure the vaccine is clinically safe;I am not sure the vaccine is effective in preventing me from getting COVID-19;I feel it can result in death, especially among the elderly;I feel the vaccine in Africa is not the same as the one in other continent, so I don't trust it.;	No	Avoid travelling				Yes	I don't trust any;	Any;
151	2021-04-13 13:42:10	2021-04-13 13:55:03	Yes	Yes		Nigeria	Nigeria	30-49	Female	Married	Master's and Above	Administrator	Yes	I don't know	I don't know		Yes		I don't know	No	No	No	I don't know	I don't know	Yes	No	No	Mixture of drugs and herbal remedies	No	Individuals age 50 & above;Front-line health workers;Individuals age 18 to 49 with relevant medical conditions;Individuals age 18 to 49 without relevant medical conditions;Government officials & strategic leaders;	Disagree	Agree	Agree	Regular hand washing or use of alcohol-based hand sanitizer ;Wearing of nose mask or face shield;Maintaining social distancing;Use of local herbal mixtures;	Undecided							I am not sure the vaccine is effective in preventing me from getting COVID-19;I am not sure the vaccine is clinically safe;I am not fully informed about possible side effects of the COVID-19 vaccineccine;Why do I need the vaccine if I am young and healthy. From what I read I could still get covid, I could still infect others. All it does is make symtoms milder and I hear it is just for a short pe…	Maybe	Take the vaccine	No	Government;World Health Organisation;Centers for Disease Control (CDC);Health Workers;Civil Society Organizations (CSO);Religious leaders;Media;Educational/Research Institutions;Industry;However, it is a developing science so alot of conflicting information ;	Newspaper;Social media;Local TV/radio station;
152	2021-04-13 13:43:35	2021-04-13 13:53:16	Yes	Yes		Nigeria	Nigeria	18-29	Male	Single	Bachelor's Degree	Student	Yes	I don't know	I don't know		Yes		Yes	No	Yes	No	No	Yes	No	No	No	Vaccine	Yes	Front-line health workers;Individuals age 50 & above;Government officials & strategic leaders;Individuals age 18 to 49 with relevant medical conditions;Individuals age 18 to 49 without relevant medical conditions;	Strongly disagree	Agree	Disagree	Regular hand washing or use of alcohol-based hand sanitizer ;Wearing of nose mask or face shield;Maintaining social distancing;	Definitely	All these excuses our governments are given, putting the blame of economic crash on covid-19 will stop;	No	The inefficiency of the government led us to this so they should take responsibility, after all it's our money							No	Religious leaders;Civil Society Organizations (CSO);Health Workers;Centers for Disease Control (CDC);World Health Organisation;Government;Media;Educational/Research Institutions;Industry;	Social media;Newspaper;Local TV/radio station;
153	2021-04-13 14:04:09	2021-04-13 14:08:30	Yes	Yes		Nigeria	Nigeria	30-49	Female	Married	Bachelor's Degree	Health care worker	Yes	AstraZeneca	Yes		Yes		Yes	Yes	No	No	No	No	Yes	No	No	Herbal remedies	Yes	Individuals age 50 & above;Individuals age 18 to 49 with relevant medical conditions;Individuals age 18 to 49 without relevant medical conditions;Front-line health workers;Government officials & strategic leaders;	Disagree	Disagree	Disagree	Regular hand washing or use of alcohol-based hand sanitizer ;	Definitely	The vaccine is safe and effective;It will help me protect my family, friends and others in the community;It will help stop the pandemic;	Yes								Yes	World Health Organisation;Health Workers;Government;Religious leaders;Media;	Newspaper;Social media;Local TV/radio station;
154	2021-04-13 14:04:42	2021-04-13 14:13:56	Yes	Yes		Nigeria	Nigeria	30-49	Female	Married	Master's and Above	University lecturer/researcher	Yes	AstraZeneca	Yes		Yes		Yes	Yes	No	No	Yes	Yes	Maybe	Yes	No	Herbal remedies	Yes	Front-line health workers;Individuals age 18 to 49 with relevant medical conditions;Government officials & strategic leaders;Individuals age 50 & above;Individuals age 18 to 49 without relevant medical conditions;	Strongly disagree	Strongly agree	Strongly agree	Use of local herbal mixtures;Maintaining social distancing;Wearing of nose mask or face shield;Regular hand washing or use of alcohol-based hand sanitizer ;	Definitely	It is a requirement for travelling abroad;	No	why should I pay, should be made available, is government responsibility							Yes	Government;World Health Organisation;Centers for Disease Control (CDC);Health Workers;Civil Society Organizations (CSO);Religious leaders;Media;Educational/Research Institutions;Industry;	Newspaper;Social media;Local TV/radio station;
155	2021-04-13 14:21:56	2021-04-13 14:30:45	Yes	Yes		Nigeria	Nigeria	18-29	Male	Single	Secondary/High school	Student	Yes	AstraZeneca	Yes		Yes		Yes	I don't know	I don't know	I don't know	I don't know	I don't know	Maybe	No	No	Vaccine	No	Individuals age 18 to 49 with relevant medical conditions;Front-line health workers;Individuals age 50 & above;Individuals age 18 to 49 without relevant medical conditions;Government officials & strategic leaders;	Disagree	Disagree	Disagree	Regular hand washing or use of alcohol-based hand sanitizer ;Wearing of nose mask or face shield;Maintaining social distancing;	Probably	The vaccine is safe and effective;It will help me protect my family, friends and others in the community;It will prevent me from getting COVID-19;It will help stop the pandemic;It is a requirement for travelling abroad;	No	Because I don't have the money							Yes	Government;World Health Organisation;Centers for Disease Control (CDC);Health Workers;Civil Society Organizations (CSO);Religious leaders;Educational/Research Institutions;Media;Industry;	Social media;Local TV/radio station;Newspaper;
156	2021-04-13 14:25:51	2021-04-13 14:32:20	Yes	Yes		Nigeria	Nigeria	30-49	Male	Single	Master's and Above	Health care worker	Yes	AstraZeneca	Yes		Yes		Yes	Yes	No	No	No	No	Yes	No	No	Vaccine	Yes	Front-line health workers;Individuals age 50 & above;Individuals age 18 to 49 without relevant medical conditions;Individuals age 18 to 49 with relevant medical conditions;Government officials & strategic leaders;	Strongly disagree	Strongly disagree	Strongly disagree	Regular hand washing or use of alcohol-based hand sanitizer ;Wearing of nose mask or face shield;Maintaining social distancing;	Definitely	It will help me protect my family, friends and others in the community;	No	Lack of funds							No	World Health Organisation;Centers for Disease Control (CDC);Health Workers;Government;Religious leaders;Civil Society Organizations (CSO);Media;Educational/Research Institutions;Industry;	Local TV/radio station;Social media;
157	2021-04-13 14:27:58	2021-04-13 14:28:37	No
158	2021-04-13 14:36:58	2021-04-13 14:45:11	Yes	Yes		Nigeria	Nigeria	18-29	Female	Single	Bachelor's Degree	University lecturer/researcher	Yes	AstraZeneca	Yes		Yes		Yes	Yes	No	No	No	Yes	Yes	No	No	Vaccine	Yes	Front-line health workers;Individuals age 50 & above;Individuals age 18 to 49 with relevant medical conditions;Government officials & strategic leaders;Individuals age 18 to 49 without relevant medical conditions;	Strongly disagree	Strongly disagree	Strongly disagree	Regular hand washing or use of alcohol-based hand sanitizer ;Wearing of nose mask or face shield;Maintaining social distancing;	Definitely	The vaccine is safe and effective;It will help me protect my family, friends and others in the community;It will help stop the pandemic;	Yes								No	Government;Religious leaders;Media;Health Workers;Centers for Disease Control (CDC);World Health Organisation;Educational/Research Institutions;	Local TV/radio station;Social media;Newspaper;
159	2021-04-13 14:37:48	2021-04-13 14:38:04	No
160	2021-04-13 14:45:31	2021-04-13 14:54:17	Yes	Yes		Nigeria	Nigeria	18-29	Female	Single	Bachelor's Degree	Hr personnel	Yes	I don't know	I don't know		Yes		No	I don't know	Yes	Yes	I don't know	I don't know	Maybe	No	No	Drugs	I don't know	Individuals age 50 & above;Front-line health workers;Individuals age 18 to 49 with relevant medical conditions;Individuals age 18 to 49 without relevant medical conditions;Government officials & strategic leaders;	Strongly disagree	Disagree	Disagree	Regular hand washing or use of alcohol-based hand sanitizer ;Wearing of nose mask or face shield;Maintaining social distancing;	Undecided							I am not fully informed about possible side effects of the COVID-19 vaccineccine;	Maybe	Take the vaccine	No	World Health Organisation;Centers for Disease Control (CDC);Health Workers;Educational/Research Institutions;Civil Society Organizations (CSO);Media;	Newspaper;Social media;Local TV/radio station;
161	2021-04-13 14:55:02	2021-04-13 15:08:33	Yes	Yes		Rwanda	Rwanda	30-49	Male	Married	Master's and Above	Health care worker	Yes	Pfizer BioNTech	Yes		Yes		I don't know	I don't know	I don't know	I don't know	I don't know	I don't know	Yes	No	No	Drugs	Yes	Front-line health workers;Government officials & strategic leaders;Individuals age 50 & above;Individuals age 18 to 49 with relevant medical conditions;Individuals age 18 to 49 without relevant medical conditions;	Strongly disagree	Strongly disagree	Strongly disagree	Regular hand washing or use of alcohol-based hand sanitizer ;Wearing of nose mask or face shield;Maintaining social distancing;Use of local herbal mixtures;	Definitely	It will prevent me from getting COVID-19;It will help me protect my family, friends and others in the community;It will help stop the pandemic;	Yes								Yes	Government;World Health Organisation;Centers for Disease Control (CDC);Health Workers;Civil Society Organizations (CSO);Religious leaders;Media;Educational/Research Institutions;Industry;	Newspaper;Social media;Local TV/radio station;
162	2021-04-13 16:20:48	2021-04-13 16:25:40	Yes	Yes		Nigeria	Nigeria	30-49	Male	Single	Master's and Above	Government official	Yes	I don't know	I don't know		Yes		No	I don't know	I don't know	I don't know	Yes	I don't know	Maybe	No	No	Vaccine	Yes	Individuals age 18 to 49 without relevant medical conditions;Front-line health workers;Government officials & strategic leaders;Individuals age 50 & above;Individuals age 18 to 49 with relevant medical conditions;	Agree	Agree	Disagree	Maintaining social distancing;Regular hand washing or use of alcohol-based hand sanitizer ;	Undecided							I am not sure the vaccine is clinically safe;I am not fully informed about possible side effects of the COVID-19 vaccineccine;I am not sure if the vaccine in Africa is the same as that in other continents;I feel it can result in death, especially among the elderly;	Yes	Take the vaccine	No	Government;World Health Organisation;Health Workers;Centers for Disease Control (CDC);Educational/Research Institutions;Media;	Newspaper;Social media;
163	2021-04-13 16:22:54	2021-04-13 16:35:25	Yes	Yes		Nigeria	Nigeria	30-49	Female	Married	Bachelor's Degree	Health care worker	Yes	AstraZeneca	I don't know		Yes		No	I don't know	Yes	No	Yes	No	Maybe	No	No	Drugs	I don't know	Government officials & strategic leaders;Individuals age 50 & above;Individuals age 18 to 49 with relevant medical conditions;Front-line health workers;Individuals age 18 to 49 without relevant medical conditions;	Disagree	Agree	Agree	Regular hand washing or use of alcohol-based hand sanitizer ;Wearing of nose mask or face shield;Maintaining social distancing;	Undecided							I am not sure if the vaccine would alter my DNA;	Maybe	Avoid travelling	No	Health Workers;Religious leaders;Civil Society Organizations (CSO);Media;Educational/Research Institutions;	Social media;Local TV/radio station;Newspaper;
164	2021-04-13 18:14:42	2021-04-13 18:24:00	Yes	Yes		Nigeria	Nigeria	30-49	Female	Single	Bachelor's Degree	Advertising	Yes	AstraZeneca	I don't know		Yes		I don't know	I don't know	Yes	I don't know	Yes	I don't know	Yes	Yes	No	Drugs	I don't know	Front-line health workers;Individuals age 18 to 49 with relevant medical conditions;Individuals age 50 & above;Individuals age 18 to 49 without relevant medical conditions;Government officials & strategic leaders;	Strongly disagree	Agree	Disagree	Regular hand washing or use of alcohol-based hand sanitizer ;Maintaining social distancing;Wearing of nose mask or face shield;	Probably	It is a requirement for travelling abroad;It will help stop the pandemic;	No	Not so sure I’m ready for the vaccine yet. Need to study further.							No	Government;Centers for Disease Control (CDC);Health Workers;Civil Society Organizations (CSO);Media;Educational/Research Institutions;	Social media;Local TV/radio station;
165	2021-04-13 18:17:47	2021-04-13 18:29:32	Yes	Yes		Ghana	Ghana	18-29	Male	Single	Bachelor's Degree	Student	Yes	I don't know	I don't know		Yes		Yes	Yes	No	No	No	No	Yes	No	No	Vaccine	Yes	Government officials & strategic leaders;Individuals age 18 to 49 with relevant medical conditions;Individuals age 18 to 49 without relevant medical conditions;Front-line health workers;Individuals age 50 & above;	Strongly disagree	Strongly disagree	Strongly disagree	Maintaining social distancing;Wearing of nose mask or face shield;Regular hand washing or use of alcohol-based hand sanitizer ;	Probably	The vaccine is safe and effective;It will prevent me from getting COVID-19;It will help stop the pandemic;	No	I don't have money, but if i was having i wouldn't have hesitate to support.							Yes	World Health Organisation;Centers for Disease Control (CDC);Health Workers;Media;Religious leaders;Civil Society Organizations (CSO);Educational/Research Institutions;Industry;Government;	Newspaper;Social media;Local TV/radio station;
166	2021-04-13 18:19:40	2021-04-13 18:25:22	Yes	Yes		Ghana	Ghana	18-29	Female	Single	Bachelor's Degree	Student	Yes	I don't know	I don't know		Yes		Yes	Yes	No	No	No	No	Maybe	No	No	Vaccine	Yes	Individuals age 18 to 49 with relevant medical conditions;Individuals age 50 & above;Front-line health workers;Individuals age 18 to 49 without relevant medical conditions;Government officials & strategic leaders;	Strongly disagree	Strongly disagree	Strongly disagree	Regular hand washing or use of alcohol-based hand sanitizer ;	Definitely	It will prevent me from getting COVID-19;	Yes								No	World Health Organisation;	Local TV/radio station;
167	2021-04-13 18:30:42	2021-04-13 18:46:38	Yes	Yes		Ghana	Ghana	18-29	Male	Single	Bachelor's Degree	Student	Yes	AstraZeneca	I don't know		Yes		I don't know	I don't know	I don't know	I don't know	Yes	I don't know	Maybe	No	No	Herbal remedies	I don't know	Government officials & strategic leaders;Front-line health workers;Individuals age 18 to 49 without relevant medical conditions;Individuals age 18 to 49 with relevant medical conditions;Individuals age 50 & above;	Strongly disagree	Strongly disagree	Strongly disagree	Regular hand washing or use of alcohol-based hand sanitizer ;Wearing of nose mask or face shield;Maintaining social distancing;Use of local herbal mixtures;	Definitely NOT				I am not sure the vaccine is clinically safe;I am not sure the vaccine is effective in preventing me from getting COVID-19;I am not fully informed about possible side effects of the COVID-19 vaccine;I feel it can result in death, especially among the elderly;	Yes	Avoid travelling				Yes	Government;World Health Organisation;Centers for Disease Control (CDC);Health Workers;Civil Society Organizations (CSO);Religious leaders;Media;Educational/Research Institutions;Industry;	Newspaper;Social media;Local TV/radio station;
168	2021-04-13 18:31:11	2021-04-13 18:31:22	No
169	2021-04-13 18:31:26	2021-04-13 18:38:50	Yes	Yes		Ghana	Ghana	18-29	Male	Single	Bachelor's Degree	Student	Yes	I don't know	I don't know		Yes		I don't know	I don't know	I don't know	I don't know	I don't know	I don't know	Maybe	No	No	Vaccine	I don't know	Individuals age 18 to 49 with relevant medical conditions;Front-line health workers;Individuals age 50 & above;Individuals age 18 to 49 without relevant medical conditions;Government officials & strategic leaders;	Strongly disagree	Strongly agree	Strongly agree	Regular hand washing or use of alcohol-based hand sanitizer ;Wearing of nose mask or face shield;Maintaining social distancing;	Probably	It will prevent me from getting COVID-19;The vaccine is safe and effective;It will help me protect my family, friends and others in the community;It will help stop the pandemic;	No	Because of the money some people will not get access to that							Yes	Government;World Health Organisation;Centers for Disease Control (CDC);Health Workers;Civil Society Organizations (CSO);Religious leaders;Media;Educational/Research Institutions;Industry;	Newspaper;Social media;Local TV/radio station;
170	2021-04-13 18:31:30	2021-04-13 18:39:44	Yes	Yes		Ghana	Ghana	18-29	Male	Single	Bachelor's Degree	Student	Yes	I don't know	I don't know		Yes		No	No	Yes	No	Yes	Yes	Yes	No	No	Herbal remedies	Yes	Individuals age 50 & above;Individuals age 18 to 49 without relevant medical conditions;Individuals age 18 to 49 with relevant medical conditions;Front-line health workers;Government officials & strategic leaders;	Disagree	Strongly disagree	Disagree	Wearing of nose mask or face shield;	Probably NOT				I am not sure the vaccine is clinically safe;	Yes	Take the vaccine				No	Centers for Disease Control (CDC);Media;Educational/Research Institutions;	Social media;Local TV/radio station;Newspaper;
171	2021-04-13 18:36:20	2021-04-13 18:44:46	Yes	Yes		Ghana	Ghana	18-29	Female	Single	Bachelor's Degree	Student	Yes	I don't know	I don't know		Yes		No	No	Yes	I don't know	Yes	Yes	Maybe	No	No	Herbal remedies	No	Government officials & strategic leaders;Front-line health workers;Individuals age 50 & above;Individuals age 18 to 49 with relevant medical conditions;Individuals age 18 to 49 without relevant medical conditions;	Strongly disagree	Disagree	Disagree	Maintaining social distancing;	Definitely NOT				I feel the vaccine in Africa is not the same as the one in other continent, so I don't trust it.;	Maybe	Take the vaccine				No	World Health Organisation;	Local TV/radio station;
172	2021-04-13 18:38:49	2021-04-13 18:39:40	No
173	2021-04-13 18:40:02	2021-04-13 18:40:15	No
174	2021-04-13 18:40:42	2021-04-13 18:41:01	No
175	2021-04-13 18:41:39	2021-04-13 18:43:04	No
176	2021-04-13 18:43:26	2021-04-13 19:35:14	Yes	Yes		Ghana	Ghana	18-29	Male	Single	Bachelor's Degree	Student	Yes	Sputnik V	No	I don't actually like the idea of introducing vaccines from these white folks. Why don't we as ghanaians stick to the herbs we know since time in memorial. It's about time we appreciated the things we have. As a country, we have whole lots of trees having several medicinal value and God being so good we also have health practitioners in this field and so I am suggesting we put away these vaccines…	No	My inner being tells me they are not proper for ones health or not healthy	No	No	Yes	I don't know	Yes	Yes	Maybe	No	No	Herbal remedies	No	Front-line health workers;Government officials & strategic leaders;Individuals age 50 & above;Individuals age 18 to 49 without relevant medical conditions;Individuals age 18 to 49 with relevant medical conditions;	Strongly disagree	Strongly disagree	Strongly disagree	Regular hand washing or use of alcohol-based hand sanitizer ;Wearing of nose mask or face shield;Maintaining social distancing;Use of local herbal mixtures;	Definitely NOT				I am not sure the vaccine is clinically safe;I am not sure the vaccine is effective in preventing me from getting COVID-19;I am not fully informed about possible side effects of the COVID-19 vaccine;I think the vaccine would alter my DNA;I feel the vaccine in Africa is not the same as the one in other continent, so I don't trust it.;I feel it can result in death, especially among the elderly;	No	Avoid travelling				No	Media;Religious leaders;Government;World Health Organisation;Centers for Disease Control (CDC);Educational/Research Institutions;	Social media;Newspaper;Local TV/radio station;
177	2021-04-13 18:45:05	2021-04-13 18:53:38	Yes	Yes		Rwanda	Rwanda	18-29	Female	Single	Bachelor's Degree	Health care worker	Yes	Pfizer BioNTech	I don't know		Yes		I don't know	I don't know	No	No	Yes	Yes	Yes	Yes	No	Drugs	No	Individuals age 18 to 49 with relevant medical conditions;Individuals age 50 & above;Front-line health workers;Individuals age 18 to 49 without relevant medical conditions;Government officials & strategic leaders;	Disagree	Disagree	Disagree	Regular hand washing or use of alcohol-based hand sanitizer ;Wearing of nose mask or face shield;Maintaining social distancing;	Probably	It will help stop the pandemic;	No	Because of money							No	Government;World Health Organisation;Centers for Disease Control (CDC);Health Workers;Civil Society Organizations (CSO);Religious leaders;Media;Educational/Research Institutions;Industry;	Social media;
178	2021-04-13 18:47:10	2021-04-13 18:47:41	No
179	2021-04-13 18:49:12	2021-04-13 18:50:14	No
180	2021-04-13 18:49:42	2021-04-13 18:57:47	Yes	Yes		Ghana	Ghana	18-29	Male	Single	Bachelor's Degree	Student	Yes	AstraZeneca	No	because the vaccine was just developed so quick	No	nothing	No	No	Yes	Yes	Yes	Yes	No	No	No	Drugs	Yes	Front-line health workers;Individuals age 18 to 49 without relevant medical conditions;Individuals age 50 & above;Individuals age 18 to 49 with relevant medical conditions;Government officials & strategic leaders;	Strongly disagree	Agree	Disagree	Regular hand washing or use of alcohol-based hand sanitizer ;Wearing of nose mask or face shield;Maintaining social distancing;	Definitely NOT				I think the vaccine would alter my DNA;I am not sure the vaccine is clinically safe;I feel there is a tracking device in the vaccine;	No	Take the vaccine				No	Government;World Health Organisation;Centers for Disease Control (CDC);Health Workers;Civil Society Organizations (CSO);Religious leaders;Media;Educational/Research Institutions;Industry;	Social media;Local TV/radio station;
181	2021-04-13 18:50:07	2021-04-13 19:26:48	Yes	Yes		Ghana	Ghana	18-29	Male	Single	Bachelor's Degree	Student	Yes	I don't know	I don't know		Yes		No	No	I don't know	I don't know	Yes	I don't know	Yes	No	No	Prayer	No	Front-line health workers;Individuals age 50 & above;Individuals age 18 to 49 with relevant medical conditions;Individuals age 18 to 49 without relevant medical conditions;Government officials & strategic leaders;	Disagree	Strongly agree	Disagree	Regular hand washing or use of alcohol-based hand sanitizer ;Maintaining social distancing;Use of local herbal mixtures;Praying;	Definitely NOT				I am not sure the vaccine is effective in preventing me from getting COVID-19;	No	Avoid travelling				No	Health Workers;World Health Organisation;Government;Centers for Disease Control (CDC);Religious leaders;Media;Educational/Research Institutions;Industry;Civil Society Organizations (CSO);	Local TV/radio station;Social media;Newspaper;
182	2021-04-13 18:50:33	2021-04-13 18:56:39	Yes	Yes		Nigeria	Nigeria	30-49	Female	Married	Master's and Above	University lecturer/researcher	Yes	AstraZeneca	Yes		Yes		Yes	Yes	No	No	No	No	Yes	No	No	Vaccine	Yes	Front-line health workers;Individuals age 50 & above;Individuals age 18 to 49 with relevant medical conditions;Government officials & strategic leaders;Individuals age 18 to 49 without relevant medical conditions;	Strongly disagree	Agree	Disagree	Regular hand washing or use of alcohol-based hand sanitizer ;Wearing of nose mask or face shield;Maintaining social distancing;	Probably	The vaccine is safe and effective;It is a requirement for travelling abroad;	No	It would be costly and I am not financially buoyant							No	Government;World Health Organisation;Centers for Disease Control (CDC);Health Workers;Civil Society Organizations (CSO);Religious leaders;Media;Educational/Research Institutions;Industry;	Local TV/radio station;Social media;Newspaper;
183	2021-04-13 18:50:33	2021-04-13 18:59:17	Yes	Yes		Ghana	Ghana	18-29	Female	Single	Bachelor's Degree	Student	Yes	I don't know	I don't know		Yes		No	No	No	No	Yes	Yes	Yes	No	No	Drugs	No	Front-line health workers;Government officials & strategic leaders;Individuals age 50 & above;Individuals age 18 to 49 with relevant medical conditions;Individuals age 18 to 49 without relevant medical conditions;	Disagree	Disagree	Disagree	Regular hand washing or use of alcohol-based hand sanitizer ;Wearing of nose mask or face shield;Maintaining social distancing;	Undecided							I am not sure the vaccine is clinically safe;I am not sure if the vaccine in Africa is the same as that in other continents;	No	Avoid travelling	No	Government;World Health Organisation;Centers for Disease Control (CDC);Health Workers;Religious leaders;Media;Educational/Research Institutions;Industry;	Social media;Local TV/radio station;
184	2021-04-13 18:52:11	2021-04-13 19:01:40	Yes	Yes		Rwanda	Rwanda	30-49	Male	Married	Bachelor's Degree	Health care worker	Yes	Pfizer BioNTech	Yes		Yes		Yes	Yes	Yes	No	Yes	No	Yes	No	No	Drugs	Yes	Front-line health workers;Individuals age 50 & above;Individuals age 18 to 49 with relevant medical conditions;Individuals age 18 to 49 without relevant medical conditions;Government officials & strategic leaders;	Agree	Agree	Agree	Regular hand washing or use of alcohol-based hand sanitizer ;Wearing of nose mask or face shield;Maintaining social distancing;	Definitely	The vaccine is safe and effective;It will prevent me from getting COVID-19;It will help me protect my family, friends and others in the community;It will help stop the pandemic;It is a requirement for travelling abroad;	Yes								Yes	Government;World Health Organisation;Centers for Disease Control (CDC);Health Workers;Civil Society Organizations (CSO);Religious leaders;Media;	Newspaper;Local TV/radio station;
185	2021-04-13 18:53:02	2021-04-13 18:59:08	Yes	Yes		Rwanda	Rwanda	30-49	Female	Married	Master's and Above	Government official	Yes	Pfizer BioNTech	Yes		Yes		Yes	Yes	No	No	I don't know	No	Yes	Yes	No	Drugs	Yes	Front-line health workers;Individuals age 18 to 49 with relevant medical conditions;Individuals age 18 to 49 without relevant medical conditions;Individuals age 50 & above;Government officials & strategic leaders;	Strongly disagree	Strongly disagree	Strongly disagree	Regular hand washing or use of alcohol-based hand sanitizer ;Wearing of nose mask or face shield;Maintaining social distancing;	Definitely	It will help me protect my family, friends and others in the community;	No	Lack of means							Yes	Government;World Health Organisation;Centers for Disease Control (CDC);Health Workers;Civil Society Organizations (CSO);Religious leaders;Media;Educational/Research Institutions;Industry;	Social media;Local TV/radio station;
186	2021-04-13 18:55:41	2021-04-13 18:58:33	No
187	2021-04-13 18:58:13	2021-04-13 19:13:59	Yes	Yes		Ghana	Ghana	18-29	Male	Single	Bachelor's Degree	Student	Yes	I don't know	No	Because there is no cure for the covid-19	Yes		I don't know	No	I don't know	I don't know	Yes	Yes	Yes	No	No	Herbal remedies	No	Front-line health workers;Government officials & strategic leaders;Individuals age 50 & above;Individuals age 18 to 49 with relevant medical conditions;Individuals age 18 to 49 without relevant medical conditions;	Disagree	Agree	Disagree	Regular hand washing or use of alcohol-based hand sanitizer ;	Definitely NOT				I am not sure the vaccine is effective in preventing me from getting COVID-19;	No	Avoid travelling				No	Media;	Social media;
188	2021-04-13 18:58:56	2021-04-13 19:14:42	Yes	Yes		Ghana	Ghana	18-29	Male	Single	Bachelor's Degree	Student	Yes	I don't know	No	Because there is no cure for the covid-19	Yes		I don't know	No	I don't know	I don't know	Yes	Yes	Yes	No	No	Herbal remedies	No	Front-line health workers;Government officials & strategic leaders;Individuals age 50 & above;Individuals age 18 to 49 with relevant medical conditions;Individuals age 18 to 49 without relevant medical conditions;	Disagree	Agree	Disagree	Regular hand washing or use of alcohol-based hand sanitizer ;	Definitely NOT				I am not sure the vaccine is effective in preventing me from getting COVID-19;	No	Avoid travelling				No	Media;	Social media;
189	2021-04-13 18:59:45	2021-04-13 19:14:16	Yes	Yes		Ghana	Ghana	30-49	Male	Married	Bachelor's Degree	Student	Yes	I don't know	I don't know		Yes		I don't know	I don't know	I don't know	I don't know	Yes	I don't know	Yes	No	No	Herbal remedies	Yes	Front-line health workers;Government officials & strategic leaders;Individuals age 18 to 49 with relevant medical conditions;Individuals age 18 to 49 without relevant medical conditions;Individuals age 50 & above;	Strongly disagree	Strongly disagree	Strongly disagree	Regular hand washing or use of alcohol-based hand sanitizer ;	Undecided							I am not sure if the vaccine in Africa is the same as that in other continents;	Maybe	Avoid travelling	No	Government;	Local TV/radio station;
190	2021-04-13 19:03:40	2021-04-13 19:11:30	Yes	Yes		Ghana	Ghana	18-29	Male	Single	Secondary/High school	Student	Yes	AstraZeneca	Yes		Yes		Yes	Yes	I don't know	I don't know	I don't know	No	Yes	Yes	Yes	Vaccine	Yes	Front-line health workers;Individuals age 18 to 49 without relevant medical conditions;Individuals age 18 to 49 with relevant medical conditions;Individuals age 50 & above;Government officials & strategic leaders;	Strongly disagree	Agree	Agree	Regular hand washing or use of alcohol-based hand sanitizer ;Wearing of nose mask or face shield;Maintaining social distancing;Use of local herbal mixtures;	Probably	It will prevent me from getting COVID-19;	Yes								Yes	Government;World Health Organisation;Centers for Disease Control (CDC);Media;Educational/Research Institutions;Health Workers;	Local TV/radio station;
191	2021-04-13 19:06:58	2021-04-13 19:13:53	Yes	Yes		Ghana	Ghana	18-29	Male	Single	Bachelor's Degree	Student	Yes	AstraZeneca	Yes		Yes		Yes	Yes	No	No	No	No	Maybe	No	No	Vaccine	Yes	Government officials & strategic leaders;Individuals age 18 to 49 with relevant medical conditions;Individuals age 50 & above;Front-line health workers;Individuals age 18 to 49 without relevant medical conditions;	Strongly disagree	Disagree	Disagree	Maintaining social distancing;	Definitely	The vaccine is safe and effective;	Yes								Yes	Centers for Disease Control (CDC);World Health Organisation;Government;Health Workers;Civil Society Organizations (CSO);Media;Educational/Research Institutions;Religious leaders;	Local TV/radio station;Newspaper;Social media;
192	2021-04-13 19:13:41	2021-04-13 19:21:25	Yes	Yes		Nigeria	Nigeria	30-49	Female	Married	Bachelor's Degree	Student	Yes	I don't know	I don't know		Yes		No	No	Yes	Yes	Yes	Yes	Maybe	No	No	Herbal remedies	I don't know	Individuals age 50 & above;Individuals age 18 to 49 with relevant medical conditions;Front-line health workers;Individuals age 18 to 49 without relevant medical conditions;Government officials & strategic leaders;	Agree	Disagree	Disagree	Wearing of nose mask or face shield;	Definitely NOT				I am not sure the vaccine is clinically safe;	No	Avoid travelling				No	World Health Organisation;	Social media;
193	2021-04-13 19:17:17	2021-04-13 19:25:30	Yes	Yes		Ghana	Ghana	18-29	Female	Single	Secondary/High school	Student	Yes	I don't know	I don't know		Yes		I don't know	I don't know	I don't know	I don't know	I don't know	Yes	Maybe	No	No	Vaccine	Yes	Front-line health workers;Government officials & strategic leaders;Individuals age 50 & above;Individuals age 18 to 49 with relevant medical conditions;Individuals age 18 to 49 without relevant medical conditions;	Strongly disagree	Strongly disagree	Strongly disagree	Regular hand washing or use of alcohol-based hand sanitizer ;Wearing of nose mask or face shield;Maintaining social distancing;	Undecided							I am not fully informed about possible side effects of the COVID-19 vaccineccine;	Yes	Take the vaccine	No	Government;World Health Organisation;Centers for Disease Control (CDC);Health Workers;Civil Society Organizations (CSO);Religious leaders;Media;Educational/Research Institutions;Industry;	Newspaper;Social media;Local TV/radio station;
194	2021-04-13 19:43:55	2021-04-13 19:50:27	Yes	Yes		Ghana	Ghana	18-29	Male	Single	Bachelor's Degree	Student	Yes	I don't know	I don't know		Yes		No	I don't know	I don't know	I don't know	I don't know	Yes	Maybe	No	No	Herbal remedies	Yes	Individuals age 18 to 49 with relevant medical conditions;Individuals age 50 & above;Front-line health workers;Individuals age 18 to 49 without relevant medical conditions;Government officials & strategic leaders;	Agree	Disagree	Disagree	Use of local herbal mixtures;	Probably	It will help stop the pandemic;	No	Low income on my part							No	Media;	Social media;
195	2021-04-13 20:11:46	2021-04-13 20:18:26	Yes	Yes		Nigeria	Nigeria	30-49	Female	Married	Master's and Above	Student	Yes	I don't know	I don't know		Yes		No	No	I don't know	I don't know	Yes	I don't know	Maybe	No	No	Herbal remedies	I don't know	Front-line health workers;Individuals age 18 to 49 with relevant medical conditions;Individuals age 50 & above;Individuals age 18 to 49 without relevant medical conditions;Government officials & strategic leaders;	Strongly disagree	Agree	Disagree	Regular hand washing or use of alcohol-based hand sanitizer ;Wearing of nose mask or face shield;Maintaining social distancing;	Undecided							I am not sure the vaccine is clinically safe;I am not sure the vaccine is effective in preventing me from getting COVID-19;I am not sure if the vaccine would alter my DNA;	Maybe	Take the vaccine	No	Government;Health Workers;Civil Society Organizations (CSO);Religious leaders;Educational/Research Institutions;Media;Industry;	Social media;Local TV/radio station;
196	2021-04-13 20:18:33	2021-04-13 20:27:17	Yes	Yes		Ghana	Ghana	18-29	Female	Single	Bachelor's Degree	Student	Yes	I don't know	No	Good	No	I don't know	No	Yes	I don't know	Yes	I don't know	No	Maybe	Yes	Yes	Vaccine	I don't know	Individuals age 50 & above;Individuals age 18 to 49 without relevant medical conditions;Individuals age 18 to 49 with relevant medical conditions;Front-line health workers;Government officials & strategic leaders;	Disagree	Agree	Strongly disagree	Regular hand washing or use of alcohol-based hand sanitizer ;	Definitely NOT				I am not sure the vaccine is clinically safe;	Maybe	Take the vaccine				No	Educational/Research Institutions;	Local TV/radio station;
197	2021-04-13 20:18:47	2021-04-13 20:25:12	Yes	Yes		Ghana	Ghana	18-29	Female	Married	Bachelor's Degree	Student	Yes	AstraZeneca	No	Heard of certain complications from other countries	Yes		No	Yes	No	No	Yes	No	Yes	No	No	Herbal remedies	No	Individuals age 18 to 49 with relevant medical conditions;Individuals age 50 & above;Front-line health workers;Government officials & strategic leaders;Individuals age 18 to 49 without relevant medical conditions;	Strongly disagree	Disagree	Strongly disagree	Wearing of nose mask or face shield;Regular hand washing or use of alcohol-based hand sanitizer ;Use of local herbal mixtures;	Undecided							I am not sure the vaccine is clinically safe;I am not fully informed about possible side effects of the COVID-19 vaccineccine;I feel it can result in death, especially among the elderly;	Maybe	Depends on the urgency	No	Religious leaders;Media;Educational/Research Institutions;	Social media;
198	2021-04-13 20:22:23	2021-04-13 20:40:21	Yes	Yes		Nigeria	Nigeria	50-64	Male	Married	Master's and Above	University lecturer/researcher	Yes	AstraZeneca	I don't know		Yes		I don't know	I don't know	I don't know	I don't know	Yes	Yes	Yes	No	No	Drugs	I don't know	Individuals age 18 to 49 with relevant medical conditions;Individuals age 50 & above;Front-line health workers;Individuals age 18 to 49 without relevant medical conditions;Government officials & strategic leaders;	Strongly agree	Disagree	Strongly disagree	Regular hand washing or use of alcohol-based hand sanitizer ;Wearing of nose mask or face shield;Maintaining social distancing;	Undecided							I am not sure the vaccine is clinically safe;	Yes	Avoid travelling	No	Educational/Research Institutions;	Local TV/radio station;
199	2021-04-13 20:29:35	2021-04-13 20:40:37	Yes	Yes		Ghana	Ghana	18-29	Male	Single	Bachelor's Degree	Student	Yes	I don't know	I don't know		Yes		Yes	Yes	No	I don't know	No	No	No	No	No	Vaccine	Yes	Individuals age 18 to 49 with relevant medical conditions;Individuals age 50 & above;Government officials & strategic leaders;Individuals age 18 to 49 without relevant medical conditions;Front-line health workers;	Agree	Agree	Disagree	Regular hand washing or use of alcohol-based hand sanitizer ;Wearing of nose mask or face shield;Maintaining social distancing;	Definitely	The vaccine is safe and effective;It will prevent me from getting COVID-19;It will help me protect my family, friends and others in the community;It will help stop the pandemic;It is a requirement for travelling abroad;	No	Am poor							Yes	Government;World Health Organisation;Centers for Disease Control (CDC);Health Workers;Civil Society Organizations (CSO);Religious leaders;Media;Educational/Research Institutions;Industry;	Newspaper;Social media;Local TV/radio station;
200	2021-04-13 20:55:34	2021-04-13 21:02:40	Yes	Yes		Nigeria	Nigeria	50-64	Female	Married	Master's and Above	Primary/Secondary school teacher	Yes	AstraZeneca	Yes		Yes		Yes	Yes	I don't know	I don't know	I don't know	No	Yes	No	No	Drugs	Yes	Individuals age 18 to 49 without relevant medical conditions;Front-line health workers;Individuals age 18 to 49 with relevant medical conditions;Individuals age 50 & above;Government officials & strategic leaders;	Strongly disagree	Agree	Agree	Regular hand washing or use of alcohol-based hand sanitizer ;	Probably	The vaccine is safe and effective;	No	I feel the government should take care of that							Yes	Government;World Health Organisation;Centers for Disease Control (CDC);Health Workers;Civil Society Organizations (CSO);Religious leaders;Media;Educational/Research Institutions;Industry;	Newspaper;Social media;Local TV/radio station;
201	2021-04-13 22:17:38	2021-04-13 22:23:06	Yes	Yes		Nigeria	Nigeria	30-49	Female	Married	Master's and Above	University lecturer/researcher	Yes	AstraZeneca	Yes		No	No reason	Yes	Yes	No	No	No	Yes	No	No	No	Vaccine	Yes	Front-line health workers;Individuals age 50 & above;Individuals age 18 to 49 with relevant medical conditions;Individuals age 18 to 49 without relevant medical conditions;Government officials & strategic leaders;	Strongly disagree	Strongly disagree	Strongly disagree	Regular hand washing or use of alcohol-based hand sanitizer ;Wearing of nose mask or face shield;Maintaining social distancing;Use of local herbal mixtures;	Probably	The vaccine is safe and effective;It will prevent me from getting COVID-19;It will help me protect my family, friends and others in the community;It will help stop the pandemic;It is a requirement for travelling abroad;	Yes								No	Government;World Health Organisation;Centers for Disease Control (CDC);Health Workers;Civil Society Organizations (CSO);Media;Religious leaders;Educational/Research Institutions;Industry;	Newspaper;Social media;Local TV/radio station;
202	2021-04-13 22:56:37	2021-04-13 23:04:07	Yes	Yes		Nigeria	Nigeria	30-49	Male	Married	Bachelor's Degree	Health care worker	Yes	AstraZeneca	Yes		Yes		Yes	Yes	No	No	No	No	Maybe	No	No	Seek medical attention	I don't know	Government officials & strategic leaders;Front-line health workers;Individuals age 18 to 49 with relevant medical conditions;Individuals age 50 & above;Individuals age 18 to 49 without relevant medical conditions;	Strongly disagree	Strongly disagree	Strongly disagree	Regular hand washing or use of alcohol-based hand sanitizer ;Maintaining social distancing;Wearing of nose mask or face shield;	Definitely	The vaccine is safe and effective;It will help me protect my family, friends and others in the community;It will help stop the pandemic;It will prevent me from getting COVID-19;It is a requirement for travelling abroad;	No	I just wont pay							Yes	Industry;Educational/Research Institutions;Media;Religious leaders;Civil Society Organizations (CSO);Health Workers;Centers for Disease Control (CDC);World Health Organisation;Government;	Social media;Local TV/radio station;Newspaper;
203	2021-04-14 07:17:32	2021-04-14 07:23:17	Yes	Yes		Nigeria	Nigeria	30-49	Male	Single	Bachelor's Degree	Business man/woman	Yes	Pfizer BioNTech	I don't know		Yes		Yes	I don't know	No	No	No	No	No	No	No	Vaccine	No	Individuals age 18 to 49 with relevant medical conditions;Front-line health workers;Individuals age 18 to 49 without relevant medical conditions;Individuals age 50 & above;Government officials & strategic leaders;	Agree	Agree	Agree	Regular hand washing or use of alcohol-based hand sanitizer ;	Definitely	It will help me protect my family, friends and others in the community;	Yes								Yes	Centers for Disease Control (CDC);	Local TV/radio station;
204	2021-04-14 07:56:33	2021-04-14 08:01:18	Yes	Yes		Nigeria	Nigeria	18-29	Female	Single	Secondary/High school	Student	Yes	AstraZeneca	I don't know		Yes		I don't know	No	I don't know	I don't know	Yes	Yes	Yes	No	No	Drugs	Yes	Individuals age 18 to 49 with relevant medical conditions;Individuals age 50 & above;Front-line health workers;Individuals age 18 to 49 without relevant medical conditions;Government officials & strategic leaders;	Strongly disagree	Strongly disagree	Disagree	Regular hand washing or use of alcohol-based hand sanitizer ;Wearing of nose mask or face shield;Maintaining social distancing;	Undecided							I feel I don't need the vaccine;	Maybe	Take the vaccine	No	World Health Organisation;Centers for Disease Control (CDC);Government;Health Workers;Religious leaders;Media;Educational/Research Institutions;Civil Society Organizations (CSO);Industry;	Newspaper;Social media;Local TV/radio station;
205	2021-04-14 08:06:17	2021-04-14 08:12:13	Yes	Yes		Nigeria	Nigeria	30-49	Male	Single	Bachelor's Degree	Health care worker	Yes	AstraZeneca	Yes		Yes		Yes	Yes	No	No	No	Yes	Yes	No	No	Drugs	Yes	Front-line health workers;Government officials & strategic leaders;Individuals age 50 & above;Individuals age 18 to 49 with relevant medical conditions;Individuals age 18 to 49 without relevant medical conditions;	Strongly disagree	Strongly disagree	Strongly disagree	Regular hand washing or use of alcohol-based hand sanitizer ;Wearing of nose mask or face shield;Maintaining social distancing;	Probably NOT				I am not sure the vaccine is effective in preventing me from getting COVID-19;	Yes	Take the vaccine				Yes	Government;World Health Organisation;Health Workers;Centers for Disease Control (CDC);Civil Society Organizations (CSO);Religious leaders;Media;Educational/Research Institutions;Industry;	Newspaper;Social media;Local TV/radio station;
206	2021-04-14 08:30:14	2021-04-14 08:30:20	No
207	2021-04-14 08:30:27	2021-04-14 08:35:28	Yes	Yes		Nigeria	Nigeria	30-49	Male	Married	Bachelor's Degree	Business man/woman	Yes	AstraZeneca	I don't know		Yes		I don't know	I don't know	Yes	No	Yes	No	Maybe	No	No	Herbal remedies	No	Individuals age 50 & above;Individuals age 18 to 49 with relevant medical conditions;Individuals age 18 to 49 without relevant medical conditions;Government officials & strategic leaders;Front-line health workers;	Strongly disagree	Strongly disagree	Strongly disagree	Regular hand washing or use of alcohol-based hand sanitizer ;Wearing of nose mask or face shield;	Undecided							I am not sure the vaccine is clinically safe;	Maybe	Avoid travelling	Yes	Government;Religious leaders;Media;	Local TV/radio station;Social media;Newspaper;
208	2021-04-14 08:39:17	2021-04-14 08:43:41	Yes	Yes		Nigeria	Nigeria	30-49	Male	Married	Bachelor's Degree	Administrator	Yes	AstraZeneca	Yes		Yes		Yes	Yes	I don't know	I don't know	I don't know	I don't know	Maybe	Yes	Yes	Herbal remedies	I don't know	Front-line health workers;Individuals age 50 & above;Government officials & strategic leaders;Individuals age 18 to 49 with relevant medical conditions;Individuals age 18 to 49 without relevant medical conditions;	Disagree	Disagree	Disagree	Regular hand washing or use of alcohol-based hand sanitizer ;Wearing of nose mask or face shield;Maintaining social distancing;Use of local herbal mixtures;	Definitely	The vaccine is safe and effective;It will prevent me from getting COVID-19;It will help me protect my family, friends and others in the community;It will help stop the pandemic;It is a requirement for travelling abroad;	Yes								Yes	Government;World Health Organisation;Centers for Disease Control (CDC);Health Workers;Civil Society Organizations (CSO);Religious leaders;Media;Educational/Research Institutions;Industry;	Newspaper;Social media;Local TV/radio station;
209	2021-04-14 08:42:45	2021-04-14 08:46:17	No
210	2021-04-14 08:44:43	2021-04-14 08:52:56	Yes	Yes		Nigeria	Nigeria	30-49	Male	Married	Bachelor's Degree	Primary/Secondary school teacher	Yes	AstraZeneca	Yes		Yes		Yes	Yes	I don't know	No	I don't know	I don't know	Yes	Yes	No	Vaccine	I don't know	Individuals age 18 to 49 with relevant medical conditions;Individuals age 18 to 49 without relevant medical conditions;Individuals age 50 & above;Front-line health workers;Government officials & strategic leaders;	Agree	Agree	Strongly agree	Regular hand washing or use of alcohol-based hand sanitizer ;Wearing of nose mask or face shield;Maintaining social distancing;	Probably	It will help me protect my family, friends and others in the community;It will help stop the pandemic;	Yes								No	Government;World Health Organisation;Civil Society Organizations (CSO);Religious leaders;Media;Educational/Research Institutions;Industry;	Social media;
211	2021-04-14 10:06:12	2021-04-14 10:10:24	Yes	Yes		Ghana	Nigeria	18-29	Female	Single	Secondary/High school	Student	Yes	AstraZeneca	I don't know		Yes		I don't know	I don't know	No	No	I don't know	No	Maybe	Yes	No	Drugs	Yes	Front-line health workers;Individuals age 50 & above;Individuals age 18 to 49 with relevant medical conditions;Individuals age 18 to 49 without relevant medical conditions;Government officials & strategic leaders;	Agree	Agree	Agree	Regular hand washing or use of alcohol-based hand sanitizer ;Wearing of nose mask or face shield;Maintaining social distancing;	Definitely	It will help me protect my family, friends and others in the community;	No	I don't want to spend money							No	Government;World Health Organisation;Centers for Disease Control (CDC);Health Workers;Media;Educational/Research Institutions;Industry;	Newspaper;Social media;Local TV/radio station;
212	2021-04-14 10:35:11	2021-04-14 10:36:27	No
213	2021-04-14 10:47:12	2021-04-14 10:59:34	Yes	Yes		Nigeria	Nigeria	18-29	Male	Single	Bachelor's Degree	Primary/Secondary school teacher	Yes	AstraZeneca	I don't know		Yes		I don't know	I don't know	Yes	No	Yes	I don't know	Maybe	No	No	Vaccine	No	Front-line health workers;Government officials & strategic leaders;Individuals age 18 to 49 with relevant medical conditions;Individuals age 50 & above;Individuals age 18 to 49 without relevant medical conditions;	Strongly disagree	Agree	Agree	Wearing of nose mask or face shield;Maintaining social distancing;	Probably	It will help me protect my family, friends and others in the community;	Yes								No	Government;World Health Organisation;Civil Society Organizations (CSO);Religious leaders;	Local TV/radio station;Newspaper;
214	2021-04-14 12:05:35	2021-04-14 12:21:20	Yes	Yes		Somalia	Somalia	18-29	Male	Single	Master's and Above	University lecturer/researcher	Yes	AstraZeneca	Yes		Yes		Yes	Yes	No	No	Yes	No	Yes	No	No	Drugs	No	Individuals age 18 to 49 without relevant medical conditions;Individuals age 50 & above;Front-line health workers;Individuals age 18 to 49 with relevant medical conditions;Government officials & strategic leaders;	Disagree	Disagree	Disagree	Regular hand washing or use of alcohol-based hand sanitizer ;Wearing of nose mask or face shield;Maintaining social distancing;	Undecided							I feel it can result in death, especially among the elderly;I am not sure the vaccine is clinically safe;I am not sure the vaccine is effective in preventing me from getting COVID-19;	No	Take the vaccine	Yes	Government;Health Workers;Religious leaders;Media;Educational/Research Institutions;	Local TV/radio station;Social media;
215	2021-04-14 12:20:43	2021-04-14 12:50:03	Yes	Yes		Nigeria	Nigeria	30-49	Male	Married	Master's and Above	University lecturer/researcher	Yes	AstraZeneca	I don't know		Yes		No	I don't know	Yes	I don't know	Yes	Yes	No	No	No	Herbal remedies	I don't know	Government officials & strategic leaders;Individuals age 50 & above;Front-line health workers;Individuals age 18 to 49 with relevant medical conditions;Individuals age 18 to 49 without relevant medical conditions;	Agree	Agree	Agree	Regular hand washing or use of alcohol-based hand sanitizer ;Wearing of nose mask or face shield;Use of local herbal mixtures;	Definitely NOT				I am not sure the vaccine is clinically safe;I am not fully informed about possible side effects of the COVID-19 vaccine;I think the vaccine would alter my DNA;I feel the vaccine in Africa is not the same as the one in other continent, so I don't trust it.;	Maybe	Take the vaccine				No	Government;World Health Organisation;Centers for Disease Control (CDC);Health Workers;Civil Society Organizations (CSO);Religious leaders;Media;Educational/Research Institutions;Industry;	Newspaper;Social media;Local TV/radio station;
216	2021-04-14 12:32:50	2021-04-14 12:43:09	Yes	Yes		Nigeria	Nigeria	30-49	Male	Married	Master's and Above	Business man/woman	Yes	AstraZeneca	I don't know		No	I have to know what type of vaccination is being giving	I don't know	I don't know	No	No	Yes	Yes	No	Yes	No	Vaccine	No	Front-line health workers;Individuals age 50 & above;Individuals age 18 to 49 without relevant medical conditions;Government officials & strategic leaders;Individuals age 18 to 49 with relevant medical conditions;	Strongly disagree	Disagree	Disagree	Regular hand washing or use of alcohol-based hand sanitizer ;Wearing of nose mask or face shield;Maintaining social distancing;	Undecided							I am not fully informed about possible side effects of the COVID-19 vaccineccine;I am not sure the vaccine is clinically safe;I am not sure the vaccine is effective in preventing me from getting COVID-19;I am not sure if the vaccine in Africa is the same as that in other continents;	Yes	Take the vaccine	Yes	Government;World Health Organisation;Centers for Disease Control (CDC);Health Workers;Civil Society Organizations (CSO);Religious leaders;Media;Educational/Research Institutions;Industry;Individual;	Newspaper;Social media;Local TV/radio station;
217	2021-04-14 12:32:52	2021-04-14 12:39:36	Yes	Yes		Nigeria	Nigeria	18-29	Female	Single	Bachelor's Degree	Student	Yes	I don't know	I don't know		Yes		Yes	Yes	I don't know	No	I don't know	I don't know	Maybe	No	No	Vaccine	Yes	Front-line health workers;Government officials & strategic leaders;Individuals age 50 & above;Individuals age 18 to 49 with relevant medical conditions;Individuals age 18 to 49 without relevant medical conditions;	Strongly disagree	Disagree	Disagree	Regular hand washing or use of alcohol-based hand sanitizer ;Wearing of nose mask or face shield;Maintaining social distancing;	Definitely	It will help me protect my family, friends and others in the community;It will help stop the pandemic;	Yes								No	Government;Centers for Disease Control (CDC);Health Workers;World Health Organisation;Religious leaders;Media;Educational/Research Institutions;	Social media;Local TV/radio station;
218	2021-04-14 12:35:34	2021-04-14 12:40:11	Yes	Yes		Nigeria	Nigeria	18-29	Female	Single	Master's and Above	Business Analyst	Yes	AstraZeneca	Yes		Yes		I don't know	I don't know	I don't know	I don't know	I don't know	I don't know	Maybe	Yes	Yes	Drugs	Yes	Individuals age 18 to 49 with relevant medical conditions;Individuals age 50 & above;Front-line health workers;Individuals age 18 to 49 without relevant medical conditions;Government officials & strategic leaders;	Strongly disagree	Disagree	Disagree	Regular hand washing or use of alcohol-based hand sanitizer ;Wearing of nose mask or face shield;Maintaining social distancing;Use of local herbal mixtures;	Definitely	It is a requirement for travelling abroad;It will prevent me from getting COVID-19;	Yes								No	Government;World Health Organisation;Centers for Disease Control (CDC);Health Workers;Civil Society Organizations (CSO);Religious leaders;Media;Educational/Research Institutions;Industry;	Newspaper;Social media;Local TV/radio station;
219	2021-04-14 12:39:53	2021-04-14 14:26:15	Yes	Yes		Nigeria	Nigeria	18-29	Male	Single	Bachelor's Degree	Private Sector Consulting	Yes	AstraZeneca	I don't know		No	Skepticism	I don't know	I don't know	I don't know	No	I don't know	I don't know	Maybe	No	No	Immune boosting diet and Drugs	No	Government officials & strategic leaders;Individuals age 18 to 49 with relevant medical conditions;Front-line health workers;Individuals age 50 & above;Individuals age 18 to 49 without relevant medical conditions;	Strongly disagree	Strongly disagree	Strongly disagree	Regular hand washing or use of alcohol-based hand sanitizer ;Wearing of nose mask or face shield;Maintaining social distancing;	Undecided							I am not sure the vaccine is clinically safe;I am not fully informed about possible side effects of the COVID-19 vaccineccine;I feel it can result in death, especially among the elderly;	Maybe	Avoid travelling	No	Government;World Health Organisation;Centers for Disease Control (CDC);Health Workers;Civil Society Organizations (CSO);Religious leaders;Media;Educational/Research Institutions;Industry;	Local TV/radio station;Social media;Newspaper;
220	2021-04-14 12:40:51	2021-04-14 12:46:36	Yes	Yes		Nigeria	Nigeria	30-49	Female	Single	Master's and Above	Government official	Yes	AstraZeneca	No	I heard that there are complication in other countries using the brand	Yes		Yes	Yes	No	No	Yes	Yes	Yes	No	No	Drugs	Yes	Front-line health workers;Individuals age 50 & above;Individuals age 18 to 49 with relevant medical conditions;Individuals age 18 to 49 without relevant medical conditions;Government officials & strategic leaders;	Disagree	Agree	Agree	Regular hand washing or use of alcohol-based hand sanitizer ;Wearing of nose mask or face shield;Maintaining social distancing;	Probably	It will prevent me from getting COVID-19;	No	It is the responsibility of government to make it free							Yes	Government;World Health Organisation;Centers for Disease Control (CDC);Health Workers;Civil Society Organizations (CSO);Religious leaders;Media;Educational/Research Institutions;Industry;	Social media;Local TV/radio station;Newspaper;
221	2021-04-14 12:45:49	2021-04-14 12:46:15	No
222	2021-04-14 12:50:10	2021-04-14 12:54:13	Yes	Yes		Ghana	Ghana	30-49	Male	Married	Master's and Above	Business man/woman	Yes	Johnson & Johnson	Yes		Yes		Yes	Yes	No	No	No	No	Yes	No	No	Vaccine	Yes	Front-line health workers;Individuals age 50 & above;Individuals age 18 to 49 with relevant medical conditions;Government officials & strategic leaders;Individuals age 18 to 49 without relevant medical conditions;	Strongly disagree	Strongly disagree	Strongly disagree	Regular hand washing or use of alcohol-based hand sanitizer ;Wearing of nose mask or face shield;Maintaining social distancing;Use of local herbal mixtures;	Definitely	The vaccine is safe and effective;It will prevent me from getting COVID-19;It will help me protect my family, friends and others in the community;It will help stop the pandemic;It is a requirement for travelling abroad;	Yes								No	Government;Centers for Disease Control (CDC);World Health Organisation;Health Workers;Civil Society Organizations (CSO);Religious leaders;Media;Educational/Research Institutions;Industry;	Newspaper;Social media;Local TV/radio station;
223	2021-04-14 12:50:54	2021-04-14 13:00:10	Yes	Yes		Nigeria	Nigeria	30-49	Male	Married	Master's and Above	University lecturer/researcher	Yes	AstraZeneca	I don't know		Yes		I don't know	I don't know	I don't know	No	I don't know	No	No	No	No	Drugs	Yes	Individuals age 18 to 49 with relevant medical conditions;Individuals age 50 & above;Front-line health workers;Government officials & strategic leaders;Individuals age 18 to 49 without relevant medical conditions;	Strongly disagree	Strongly disagree	Strongly disagree	Regular hand washing or use of alcohol-based hand sanitizer ;Wearing of nose mask or face shield;Maintaining social distancing;	Definitely	It will help stop the pandemic;	No	There is Economic hardship in Nigeria and nobody is paying to get vaccinated in countries poorer than Nigeria							No	Educational/Research Institutions;Media;Religious leaders;Civil Society Organizations (CSO);Health Workers;Centers for Disease Control (CDC);World Health Organisation;Government;Industry;Everybody ;	Local TV/radio station;Social media;Newspaper;Community-base information dissemination ;
224	2021-04-14 12:53:35	2021-04-14 13:00:21	Yes	Yes		Nigeria	Nigeria	30-49	Female	Married	Bachelor's Degree	Unemployed	Yes	AstraZeneca	I don't know		Yes		I don't know	I don't know	I don't know	No	Yes	No	No	No	No	Vaccine	Yes	Front-line health workers;Individuals age 50 & above;Government officials & strategic leaders;Individuals age 18 to 49 with relevant medical conditions;Individuals age 18 to 49 without relevant medical conditions;	Strongly disagree	Disagree	Agree	Regular hand washing or use of alcohol-based hand sanitizer ;Wearing of nose mask or face shield;Maintaining social distancing;	Definitely	It will prevent me from getting COVID-19;It will help me protect my family, friends and others in the community;It will help stop the pandemic;	No	Because is a general vaccines							No	World Health Organisation;Centers for Disease Control (CDC);Health Workers;Religious leaders;Media;Educational/Research Institutions;Civil Society Organizations (CSO);Industry;Government;	Social media;Local TV/radio station;Newspaper;
225	2021-04-14 12:57:29	2021-04-14 13:04:48	Yes	Yes		Nigeria	Nigeria	30-49	Female	Married	Master's and Above	Health care worker	Yes	I don't know	Yes		Yes		Yes	Yes	No	No	I don't know	No	Yes	No	No	Drugs	Yes	Individuals age 50 & above;Front-line health workers;Individuals age 18 to 49 with relevant medical conditions;Individuals age 18 to 49 without relevant medical conditions;Government officials & strategic leaders;	Strongly disagree	Strongly disagree	Strongly disagree	Wearing of nose mask or face shield;Regular hand washing or use of alcohol-based hand sanitizer ;Maintaining social distancing;	Definitely	The vaccine is safe and effective;It will help me protect my family, friends and others in the community;It will prevent me from getting COVID-19;It will help stop the pandemic;	Yes								No	Religious leaders;Media;Educational/Research Institutions;Health Workers;	Local TV/radio station;Social media;
226	2021-04-14 13:01:52	2021-04-14 13:13:29	Yes	Yes		Nigeria	Nigeria	18-29	Male	Single	Bachelor's Degree	Student	I don't know				Yes		I don't know	I don't know	I don't know	No	I don't know	No	Maybe	No	No	Drugs	Yes	Front-line health workers;Individuals age 50 & above;Individuals age 18 to 49 with relevant medical conditions;Individuals age 18 to 49 without relevant medical conditions;Government officials & strategic leaders;	Strongly disagree	Agree	Disagree	Regular hand washing or use of alcohol-based hand sanitizer ;Wearing of nose mask or face shield;Maintaining social distancing;	Probably	It will help me protect my family, friends and others in the community;It will prevent me from getting COVID-19;	No	I am sure that I can't afford it at this time.							No	Government;World Health Organisation;Centers for Disease Control (CDC);Health Workers;Civil Society Organizations (CSO);Religious leaders;Media;Educational/Research Institutions;Industry;	Social media;Local TV/radio station;Newspaper;
227	2021-04-14 13:21:41	2021-04-14 13:47:47	Yes	Yes		Nigeria	Nigeria	30-49	Male	Married	Master's and Above	University lecturer/researcher	Yes	AstraZeneca	Yes		Yes		Yes	Yes	No	No	No	No	No	Yes	No	Herbal remedies	Yes	Front-line health workers;Individuals age 50 & above;Individuals age 18 to 49 with relevant medical conditions;Individuals age 18 to 49 without relevant medical conditions;Government officials & strategic leaders;	Disagree	Agree	Disagree	Wearing of nose mask or face shield;Regular hand washing or use of alcohol-based hand sanitizer ;	Definitely	It will prevent me from getting COVID-19;It will help me protect my family, friends and others in the community;	Yes								Yes	Centers for Disease Control (CDC);Civil Society Organizations (CSO);Religious leaders;Media;Government;World Health Organisation;Health Workers;Educational/Research Institutions;Industry;	Local TV/radio station;Social media;Newspaper;
228	2021-04-14 13:30:56	2021-04-14 13:31:18	No
229	2021-04-14 13:35:49	2021-04-14 13:41:59	Yes	Yes		Nigeria	Nigeria	30-49	Female	Single	Bachelor's Degree	Primary/Secondary school teacher	I don't know				Yes		No	I don't know	I don't know	I don't know	I don't know	I don't know	Yes	Yes	No	Drugs	No	Government officials & strategic leaders;Front-line health workers;Individuals age 50 & above;Individuals age 18 to 49 with relevant medical conditions;Individuals age 18 to 49 without relevant medical conditions;	Strongly disagree	Strongly agree	Strongly agree	Regular hand washing or use of alcohol-based hand sanitizer ;	Definitely NOT				I am not sure the vaccine is clinically safe;I am not sure the vaccine is effective in preventing me from getting COVID-19;I am not fully informed about possible side effects of the COVID-19 vaccine;I feel the vaccine in Africa is not the same as the one in other continent, so I don't trust it.;I feel it can result in death, especially among the elderly;	No	Avoid travelling				No	World Health Organisation;Centers for Disease Control (CDC);Health Workers;Civil Society Organizations (CSO);Religious leaders;Media;Educational/Research Institutions;Industry;Government;	Newspaper;Social media;Local TV/radio station;
230	2021-04-14 13:37:26	2021-04-14 13:38:19	No
231	2021-04-14 13:42:54	2021-04-14 13:53:17	Yes	Yes		Nigeria	Nigeria	18-29	Female	Married	Master's and Above	Quality control analyst	Yes	AstraZeneca	I don't know		Yes		No	No	I don't know	Yes	Yes	Yes	Yes	No	No	Drugs	I don't know	Individuals age 18 to 49 with relevant medical conditions;Individuals age 50 & above;Front-line health workers;Government officials & strategic leaders;Individuals age 18 to 49 without relevant medical conditions;	Strongly agree	Strongly agree	Strongly agree	Regular hand washing or use of alcohol-based hand sanitizer ;Wearing of nose mask or face shield;Maintaining social distancing;	Definitely NOT				I am not sure the vaccine is clinically safe;	Yes	Avoid travelling				No	Government;World Health Organisation;Centers for Disease Control (CDC);Health Workers;Civil Society Organizations (CSO);Religious leaders;Media;Educational/Research Institutions;Industry;	Newspaper;Social media;Local TV/radio station;
232	2021-04-14 13:50:37	2021-04-14 13:57:45	Yes	Yes		Nigeria	Nigeria	30-49	Female	Married	Master's and Above	University lecturer/researcher	Yes	AstraZeneca	Yes		Yes		Yes	Yes	No	No	No	No	Yes	Yes	No	Herbal remedies	No	Front-line health workers;Individuals age 18 to 49 with relevant medical conditions;Individuals age 50 & above;Individuals age 18 to 49 without relevant medical conditions;Government officials & strategic leaders;	Strongly disagree	Strongly disagree	Disagree	Regular hand washing or use of alcohol-based hand sanitizer ;Wearing of nose mask or face shield;Maintaining social distancing;	Undecided							I am not sure the vaccine is effective in preventing me from getting COVID-19;	Yes	Take the vaccine	No	Health Workers;Religious leaders;Media;Educational/Research Institutions;Government;	Social media;Local TV/radio station;
233	2021-04-14 14:19:56	2021-04-14 14:26:33	Yes	Yes		Nigeria	Nigeria	18-29	Female	Married	Master's and Above	Student	Yes	I don't know	I don't know		Yes		I don't know	Yes	I don't know	I don't know	Yes	Yes	Yes	Yes	No	Drugs	Yes	Government officials & strategic leaders;Front-line health workers;Individuals age 50 & above;Individuals age 18 to 49 with relevant medical conditions;Individuals age 18 to 49 without relevant medical conditions;	Strongly disagree	Strongly disagree	Strongly disagree	Regular hand washing or use of alcohol-based hand sanitizer ;Wearing of nose mask or face shield;Maintaining social distancing;	Undecided							I am not sure the vaccine is clinically safe;I am not sure the vaccine is effective in preventing me from getting COVID-19;I am not fully informed about possible side effects of the COVID-19 vaccineccine;I am not sure if the vaccine would alter my DNA;I am not sure if there is a tracking device in the vaccine;I am not sure if the vaccine in Africa is the same as that in other continents;	Maybe	Take the vaccine	No	Industry;Educational/Research Institutions;Media;Religious leaders;Civil Society Organizations (CSO);Health Workers;Centers for Disease Control (CDC);World Health Organisation;Government;	Social media;Newspaper;Local TV/radio station;
234	2021-04-14 14:55:45	2021-04-14 15:02:39	Yes	Yes		Nigeria	Nigeria	30-49	Female	Single	Master's and Above	Quality control officer	Yes	AstraZeneca	I don't know		Yes		Yes	Yes	No	No	No	No	Maybe	No	No	Vaccine	Yes	Front-line health workers;Individuals age 18 to 49 with relevant medical conditions;Government officials & strategic leaders;Individuals age 18 to 49 without relevant medical conditions;Individuals age 50 & above;	Disagree	Disagree	Disagree	Regular hand washing or use of alcohol-based hand sanitizer ;Wearing of nose mask or face shield;Maintaining social distancing;	Definitely	The vaccine is safe and effective;It will prevent me from getting COVID-19;It will help me protect my family, friends and others in the community;It will help stop the pandemic;	No	I have gotten the first dose and I didn't pay for it							No	Government;World Health Organisation;Centers for Disease Control (CDC);Health Workers;Religious leaders;Media;Educational/Research Institutions;Industry;Civil Society Organizations (CSO);	Local TV/radio station;Social media;Newspaper;
235	2021-04-14 15:25:49	2021-04-14 15:32:25	Yes	Yes		Nigeria	Nigeria	30-49	Female	Divorced	Bachelor's Degree	Business man/woman	Yes	AstraZeneca	I don't know		Yes		Yes	I don't know	No	I don't know	I don't know	I don't know	No	No	No	Vaccine	Yes	Front-line health workers;Government officials & strategic leaders;Individuals age 18 to 49 with relevant medical conditions;Individuals age 50 & above;Individuals age 18 to 49 without relevant medical conditions;	Strongly disagree	Agree	Agree	Regular hand washing or use of alcohol-based hand sanitizer ;Wearing of nose mask or face shield;Maintaining social distancing;	Definitely	It will help me protect my family, friends and others in the community;It will help stop the pandemic;It is a requirement for travelling abroad;	No	It should be made available by the government of each country, citizens should not be asked to pay for it.							No	Government;World Health Organisation;Centers for Disease Control (CDC);Health Workers;Civil Society Organizations (CSO);Media;Educational/Research Institutions;	Newspaper;Social media;Local TV/radio station;
236	2021-04-14 16:16:41	2021-04-14 16:32:09	Yes	Yes		Nigeria	Nigeria	30-49	Male	Single	Bachelor's Degree	Civil servant	Yes	AstraZeneca	No	Because it has the least percentage of effectiveness which is 62%	Yes		I don't know	I don't know	I don't know	I don't know	I don't know	I don't know	Maybe	No	No	Herbal remedies	I don't know	Individuals age 50 & above;Front-line health workers;Individuals age 18 to 49 with relevant medical conditions;Individuals age 18 to 49 without relevant medical conditions;Government officials & strategic leaders;	Strongly agree	Disagree	Disagree	Regular hand washing or use of alcohol-based hand sanitizer ;	Probably NOT				I am not sure the vaccine is effective in preventing me from getting COVID-19;	Yes	Avoid travelling				No	Government;	Social media;
237	2021-04-14 16:54:20	2021-04-14 17:00:20	Yes	Yes		Nigeria	Nigeria	30-49	Male	Single	Master's and Above	Engineer	Yes	AstraZeneca	I don't know		Yes		I don't know	I don't know	Yes	Yes	Yes	Yes	Yes	Yes	No	Herbal remedies	I don't know	Government officials & strategic leaders;Front-line health workers;Individuals age 50 & above;Individuals age 18 to 49 with relevant medical conditions;Individuals age 18 to 49 without relevant medical conditions;	Agree	Strongly disagree	Agree	Regular hand washing or use of alcohol-based hand sanitizer ;Wearing of nose mask or face shield;Maintaining social distancing;Use of local herbal mixtures;	Probably NOT				I am not sure the vaccine is clinically safe;I am not sure the vaccine is effective in preventing me from getting COVID-19;I am not fully informed about possible side effects of the COVID-19 vaccine;I think the vaccine would alter my DNA;I feel there is a tracking device in the vaccine;I feel the vaccine in Africa is not the same as the one in other continent, so I don't trust it.;I feel it can r…	Yes	Avoid travelling				No	Government;World Health Organisation;Centers for Disease Control (CDC);Health Workers;Civil Society Organizations (CSO);Religious leaders;Media;Educational/Research Institutions;Industry;	Local TV/radio station;Social media;Newspaper;
238	2021-04-14 17:18:13	2021-04-14 17:24:26	Yes	Yes		Nigeria	Nigeria	30-49	Male	Married	Bachelor's Degree	Health care worker	Yes	AstraZeneca	I don't know		Yes		I don't know	I don't know	I don't know	I don't know	No	I don't know	Maybe	No	No	Drugs	I don't know	Individuals age 50 & above;Individuals age 18 to 49 with relevant medical conditions;Government officials & strategic leaders;Front-line health workers;Individuals age 18 to 49 without relevant medical conditions;	Disagree	Disagree	Disagree	Regular hand washing or use of alcohol-based hand sanitizer ;	Undecided							I am not sure the vaccine is clinically safe;	Yes	Avoid travelling	No	Health Workers;	Social media;
239	2021-04-14 17:20:16	2021-04-14 17:23:43	Yes	Yes		Nigeria	Nigeria	30-49	Male	Married	Master's and Above	Civil servant	Yes	AstraZeneca	Yes		Yes		Yes	Yes	No	No	No	No	Maybe	Yes	No	Drugs	No	Front-line health workers;Government officials & strategic leaders;Individuals age 50 & above;Individuals age 18 to 49 with relevant medical conditions;Individuals age 18 to 49 without relevant medical conditions;	Agree	Agree	Agree	Regular hand washing or use of alcohol-based hand sanitizer ;Wearing of nose mask or face shield;Maintaining social distancing;	Definitely	It will help me protect my family, friends and others in the community;	No	Vaccines should be free to encourage participation							No	Government;World Health Organisation;Centers for Disease Control (CDC);Health Workers;Civil Society Organizations (CSO);Religious leaders;Media;Educational/Research Institutions;	Newspaper;Social media;Local TV/radio station;
240	2021-04-14 17:36:32	2021-04-14 17:43:53	Yes	Yes		Ghana	Ghana	18-29	Male	Single	Bachelor's Degree	Student	Yes	I don't know	I don't know		No	I have a strong beliefs that the vaccines contain tracking device in it	No	I don't know	Yes	Yes	Yes	Yes	Yes	No	No	Prayers	I don't know	Front-line health workers;Individuals age 18 to 49 with relevant medical conditions;Individuals age 18 to 49 without relevant medical conditions;Individuals age 50 & above;Government officials & strategic leaders;	Strongly disagree	Strongly disagree	Strongly disagree	Use of local herbal mixtures;	Definitely NOT				I feel there is a tracking device in the vaccine;	No	Avoid travelling				Yes	World Health Organisation;	Local TV/radio station;
241	2021-04-14 17:47:52	2021-04-14 17:58:21	Yes	Yes		Nigeria	Nigeria	18-29	Male	Single	Bachelor's Degree	Sustainability Intern	Yes	AstraZeneca	Yes		Yes		Yes	No	No	No	Yes	Yes	Yes	No	No	Drugs	Yes	Front-line health workers;Government officials & strategic leaders;Individuals age 50 & above;Individuals age 18 to 49 with relevant medical conditions;Individuals age 18 to 49 without relevant medical conditions;	Strongly disagree	Disagree	Disagree	Wearing of nose mask or face shield;Regular hand washing or use of alcohol-based hand sanitizer ;	Undecided							I am not sure the vaccine is effective in preventing me from getting COVID-19;I feel it not necessary given the present level and statistics of the disease in my country;	Maybe	Avoid travelling	Yes	Government;World Health Organisation;Centers for Disease Control (CDC);Religious leaders;Media;Educational/Research Institutions;	Social media;Local TV/radio station;Newspaper;
242	2021-04-14 18:01:17	2021-04-14 18:09:37	Yes	Yes		Ghana	Ghana	18-29	Male	Single	Bachelor's Degree	Student	Yes	AstraZeneca	I don't know		No	The last time I took a vaccine, I had a very serious injection abscess	No	No	I don't know	I don't know	Yes	Yes	Yes	No	No	Drugs	No	Front-line health workers;Government officials & strategic leaders;Individuals age 50 & above;Individuals age 18 to 49 with relevant medical conditions;Individuals age 18 to 49 without relevant medical conditions;	Strongly disagree	Strongly disagree	Strongly disagree	Regular hand washing or use of alcohol-based hand sanitizer ;Wearing of nose mask or face shield;Maintaining social distancing;	Definitely NOT				I am not fully informed about possible side effects of the COVID-19 vaccine;I feel the vaccine in Africa is not the same as the one in other continent, so I don't trust it.;I feel it can result in death, especially among the elderly;I am not sure the vaccine is effective in preventing me from getting COVID-19;I am not sure the vaccine is clinically safe;	Maybe	Avoid travelling				No	World Health Organisation;Religious leaders;Media;Educational/Research Institutions;Civil Society Organizations (CSO);Health Workers;Centers for Disease Control (CDC);	Newspaper;Social media;Local TV/radio station;
243	2021-04-14 18:16:52	2021-04-14 18:25:30	Yes	Yes		Nigeria	Nigeria	30-49	Male	Married	Master's and Above	Health care worker	Yes	I don't know	Yes		Yes		Yes	Yes	No	No	Yes	I don't know	Maybe	No	No	Drugs	Yes	Front-line health workers;Government officials & strategic leaders;Individuals age 18 to 49 with relevant medical conditions;Individuals age 50 & above;Individuals age 18 to 49 without relevant medical conditions;	Strongly disagree	Strongly disagree	Disagree	All;	Undecided							I am not fully informed about possible side effects of the COVID-19 vaccineccine;	Yes	Take the vaccine	No	All;	All;
244	2021-04-14 18:35:10	2021-04-14 18:42:25	Yes	Yes		Ghana	Ghana	18-29	Male	Single	Bachelor's Degree	Student	Yes	I don't know	I don't know		No	It was not produced in my country	No	No	Yes	Yes	Yes	Yes	Yes	No	No	Herbal remedies	No	Individuals age 50 & above;Individuals age 18 to 49 without relevant medical conditions;Individuals age 18 to 49 with relevant medical conditions;Front-line health workers;Government officials & strategic leaders;	Disagree	Agree	Agree	Regular hand washing or use of alcohol-based hand sanitizer ;Wearing of nose mask or face shield;Maintaining social distancing;	Probably NOT				I think the vaccine would alter my DNA;I feel it can result in death, especially among the elderly;I am not sure the vaccine is clinically safe;I am not fully informed about possible side effects of the COVID-19 vaccine;	Yes	Avoid travelling				No	Government;World Health Organisation;Civil Society Organizations (CSO);Media;Religious leaders;	Social media;Newspaper;Local TV/radio station;
245	2021-04-14 18:45:00	2021-04-14 18:50:15	Yes	Yes		Nigeria	Nigeria	30-49	Female	Single	Master's and Above	Sustainability consultant	Yes	AstraZeneca	I don't know		Yes		I don't know	I don't know	I don't know	I don't know	I don't know	I don't know	Yes	Yes	Yes	Drugs	I don't know	Front-line health workers;Individuals age 50 & above;Individuals age 18 to 49 with relevant medical conditions;Individuals age 18 to 49 without relevant medical conditions;Government officials & strategic leaders;	Strongly disagree	Strongly disagree	Strongly disagree	Regular hand washing or use of alcohol-based hand sanitizer ;Wearing of nose mask or face shield;Maintaining social distancing;	Probably	It is a requirement for travelling abroad;	No	It should be free for all							No	World Health Organisation;Health Workers;Centers for Disease Control (CDC);Government;Civil Society Organizations (CSO);Religious leaders;Media;Educational/Research Institutions;Industry;	Local TV/radio station;Social media;Newspaper;
246	2021-04-14 19:04:18	2021-04-14 19:09:18	Yes	Yes		Uganda	Nigeria	18-29	Male	Single	Bachelor's Degree	Student	Yes	AstraZeneca	I don't know		Yes		I don't know	I don't know	I don't know	I don't know	I don't know	I don't know	Maybe	Yes	No	Herbal remedies	No	Front-line health workers;Government officials & strategic leaders;Individuals age 50 & above;Individuals age 18 to 49 with relevant medical conditions;Individuals age 18 to 49 without relevant medical conditions;	Strongly disagree	Strongly disagree	Agree	Regular hand washing or use of alcohol-based hand sanitizer ;Wearing of nose mask or face shield;Maintaining social distancing;	Definitely NOT				I am not sure the vaccine is clinically safe;I am not fully informed about possible side effects of the COVID-19 vaccine;I think the vaccine would alter my DNA;	No	Take the vaccine				No	Government;World Health Organisation;Centers for Disease Control (CDC);Health Workers;Media;Educational/Research Institutions;Civil Society Organizations (CSO);	Local TV/radio station;Social media;
247	2021-04-14 19:21:35	2021-04-14 19:21:52	No
248	2021-04-14 19:27:45	2021-04-14 19:35:52	Yes	Yes		Nigeria	Nigeria	18-29	Female	Single	Bachelor's Degree	Consultant	Yes	AstraZeneca	I don't know		Yes		Yes	I don't know	No	No	No	No	Maybe	No	No	Drugs	Yes	Front-line health workers;Individuals age 50 & above;Government officials & strategic leaders;Individuals age 18 to 49 with relevant medical conditions;Individuals age 18 to 49 without relevant medical conditions;	Strongly disagree	Strongly disagree	Strongly disagree	Regular hand washing or use of alcohol-based hand sanitizer ;Wearing of nose mask or face shield;Maintaining social distancing;	Definitely	It will prevent me from getting COVID-19;It will help me protect my family, friends and others in the community;The vaccine is safe and effective;It is a requirement for travelling abroad;	Yes								No	Government;Centers for Disease Control (CDC);Religious leaders;Media;Educational/Research Institutions;Civil Society Organizations (CSO);Health Workers;World Health Organisation;Industry;	Newspaper;Social media;Local TV/radio station;
249	2021-04-14 20:05:18	2021-04-14 20:16:53	Yes	Yes		Nigeria	Nigeria	50-64	Male	Married	Bachelor's Degree	Administrator	Yes	AstraZeneca	I don't know		Yes		I don't know	I don't know	I don't know	No	I don't know	No	Maybe	No	No	Drugs	I don't know	Individuals age 18 to 49 with relevant medical conditions;Front-line health workers;Government officials & strategic leaders;Individuals age 50 & above;Individuals age 18 to 49 without relevant medical conditions;	Disagree	Disagree	Disagree	Regular hand washing or use of alcohol-based hand sanitizer ;	Probably	It will prevent me from getting COVID-19;	No	Government should take care of the cost							Yes	Government;Centers for Disease Control (CDC);Religious leaders;Media;	Social media;Local TV/radio station;
250	2021-04-14 20:09:12	2021-04-14 20:25:24	Yes	Yes		Nigeria	Nigeria	30-49	Male	Single	Master's and Above	Private sector	Yes	AstraZeneca	No	The antecedent of the vaccine and its effects as announced in areas where it had been administered are nothing to write about	Yes		No	No	I don't know	I don't know	Yes	I don't know	Maybe	Yes	No	Drugs	I don't know	Front-line health workers;Individuals age 50 & above;Individuals age 18 to 49 with relevant medical conditions;Individuals age 18 to 49 without relevant medical conditions;Government officials & strategic leaders;	Disagree	Strongly agree	Strongly agree	Maintaining social distancing;Wearing of nose mask or face shield;Regular hand washing or use of alcohol-based hand sanitizer ;Reducing the frequency of consuming cold foods and drinks, and avoiding prolonged stay in cold environments;	Undecided							I am not fully informed about possible side effects of the COVID-19 vaccineccine;	Maybe	Avoid travelling	No	Educational/Research Institutions;Media;Civil Society Organizations (CSO);Health Workers;Centers for Disease Control (CDC);World Health Organisation;Government;	Newspaper;Social media;Local TV/radio station;
251	2021-04-14 20:17:46	2021-04-14 20:23:44	Yes	Yes		Nigeria	Nigeria	18-29	Male	Single	Bachelor's Degree	Business man/woman	Yes	AstraZeneca	I don't know		Yes		I don't know	I don't know	I don't know	I don't know	I don't know	I don't know	Maybe	No	No	Am healed	I don't know	Front-line health workers;Individuals age 18 to 49 with relevant medical conditions;Individuals age 50 & above;Individuals age 18 to 49 without relevant medical conditions;Government officials & strategic leaders;	Strongly disagree	Strongly disagree	Strongly disagree	Regular hand washing or use of alcohol-based hand sanitizer ;Wearing of nose mask or face shield;Maintaining social distancing;Use of local herbal mixtures;	Definitely	It will help stop the pandemic;	No	The government should be responsible							Yes	Government;World Health Organisation;Centers for Disease Control (CDC);Health Workers;Civil Society Organizations (CSO);Religious leaders;Media;Educational/Research Institutions;Industry;	Newspaper;Social media;Local TV/radio station;
252	2021-04-14 20:40:12	2021-04-14 20:47:13	Yes	Yes		Nigeria	Nigeria	30-49	Male	Married	Master's and Above	Government official	Yes	AstraZeneca	Yes		Yes		Yes	Yes	No	No	I don't know	No	No	No	No	Drugs	Yes	Front-line health workers;Individuals age 50 & above;Government officials & strategic leaders;Individuals age 18 to 49 with relevant medical conditions;Individuals age 18 to 49 without relevant medical conditions;	Agree	Strongly agree	Agree	Regular hand washing or use of alcohol-based hand sanitizer ;Wearing of nose mask or face shield;Maintaining social distancing;	Definitely	It will help stop the pandemic;	No	It is free everywhere in the world.							No	Government;World Health Organisation;Centers for Disease Control (CDC);Health Workers;Religious leaders;Media;Civil Society Organizations (CSO);	Social media;Newspaper;One on one;
253	2021-04-14 21:16:06	2021-04-14 21:21:33	Yes	Yes		Nigeria	Nigeria	18-29	Male	Single	Secondary/High school	Student	Yes	I don't know	I don't know		Yes		Yes	I don't know	No	No	I don't know	I don't know	No	No	No	Drugs	Yes	Individuals age 50 & above;Individuals age 18 to 49 with relevant medical conditions;Individuals age 18 to 49 without relevant medical conditions;Front-line health workers;Government officials & strategic leaders;	Disagree	Disagree	Disagree	Regular hand washing or use of alcohol-based hand sanitizer ;Maintaining social distancing;Wearing of nose mask or face shield;	Definitely	It will prevent me from getting COVID-19;It will help stop the pandemic;	No	It should be free and provided to us by the government							No	Media;	Social media;Newspaper;Local TV/radio station;
254	2021-04-14 21:30:31	2021-04-14 21:46:40	Yes	Yes		Nigeria	Nigeria	30-49	Male	Married	Bachelor's Degree	Business man/woman	Yes	I don't know	I don't know		No	Because no course for it or no reason	I don't know	I don't know	I don't know	I don't know	I don't know	I don't know	Maybe	No	No	Vaccine	I don't know	Front-line health workers;Individuals age 18 to 49 with relevant medical conditions;Individuals age 18 to 49 without relevant medical conditions;Government officials & strategic leaders;Individuals age 50 & above;	Disagree	Agree	Disagree	Regular hand washing or use of alcohol-based hand sanitizer ;Maintaining social distancing;	Probably	The vaccine is safe and effective;It will help me protect my family, friends and others in the community;	No	I think government should be responsible for it							No	Government;World Health Organisation;Centers for Disease Control (CDC);Health Workers;Civil Society Organizations (CSO);Religious leaders;Media;Educational/Research Institutions;Industry;	Newspaper;Social media;Local TV/radio station;
255	2021-04-14 21:49:25	2021-04-14 21:58:28	Yes	Yes		Nigeria	Nigeria	30-49	Female	Married	Master's and Above	University lecturer/researcher	Yes	AstraZeneca	I don't know		Yes		I don't know	I don't know	I don't know	I don't know	Yes	I don't know	Yes	Yes	No	Drugs	No	Individuals age 50 & above;Individuals age 18 to 49 with relevant medical conditions;Front-line health workers;Individuals age 18 to 49 without relevant medical conditions;Government officials & strategic leaders;	Strongly disagree	Strongly disagree	Strongly disagree	Regular hand washing or use of alcohol-based hand sanitizer ;Wearing of nose mask or face shield;Maintaining social distancing;	Definitely	It will help stop the pandemic;It will help me protect my family, friends and others in the community;	No	Vaccines are given free in my country							Yes	Government;World Health Organisation;Centers for Disease Control (CDC);Health Workers;Civil Society Organizations (CSO);Religious leaders;Media;Educational/Research Institutions;Industry;	Newspaper;Social media;Local TV/radio station;
256	2021-04-14 22:08:48	2021-04-14 22:16:30	Yes	Yes		Nigeria	Nigeria	18-29	Female	Single	Bachelor's Degree	Underemployed graduate	Yes	I don't know	I don't know		Yes		I don't know	I don't know	I don't know	I don't know	I don't know	I don't know	Maybe	No	No	I may need to isolate myself from others for a while	I don't know	Individuals age 18 to 49 with relevant medical conditions;Individuals age 18 to 49 without relevant medical conditions;Government officials & strategic leaders;Front-line health workers;Individuals age 50 & above;	Strongly disagree	Strongly disagree	Disagree	I have not been vaccinated, so I can't answer the question;	Undecided							I am not fully informed about possible side effects of the COVID-19 vaccineccine;	Maybe	I don't know for now	No	I think everyone should be involved;	All forms of awareness;
257	2021-04-14 22:31:08	2021-04-14 22:31:22	No
258	2021-04-14 23:11:16	2021-04-14 23:16:14	Yes	Yes		Nigeria	Nigeria	30-49	Male	Married	Master's and Above	Engineer	Yes	AstraZeneca	I don't know		Yes		I don't know	I don't know	I don't know	No	No	No	Yes	Yes	No	Herbal remedies	Yes	Front-line health workers;Individuals age 50 & above;Government officials & strategic leaders;Individuals age 18 to 49 with relevant medical conditions;Individuals age 18 to 49 without relevant medical conditions;	Strongly disagree	Strongly agree	Strongly agree	Wearing of nose mask or face shield;	Undecided							I am not sure if the vaccine would alter my DNA;	Yes	Take the vaccine	No	Government;World Health Organisation;Centers for Disease Control (CDC);Health Workers;Civil Society Organizations (CSO);Religious leaders;Media;Educational/Research Institutions;	Newspaper;Social media;Local TV/radio station;
259	2021-04-14 23:45:08	2021-04-14 23:52:25	Yes	Yes		Nigeria	Nigeria	30-49	Female	Married	Master's and Above	Banking	Yes	I don't know	Yes		Yes		Yes	Yes	No	No	No	No	No	No	No	Self isolation	Yes	Front-line health workers;Individuals age 50 & above;Individuals age 18 to 49 with relevant medical conditions;Individuals age 18 to 49 without relevant medical conditions;Government officials & strategic leaders;	Strongly disagree	Disagree	Disagree	Regular hand washing or use of alcohol-based hand sanitizer ;Wearing of nose mask or face shield;Maintaining social distancing;	Definitely	The vaccine is safe and effective;It will prevent me from getting COVID-19;It will help stop the pandemic;It is a requirement for travelling abroad;	No	All other vaccines are free and covid 19 vaccines should be made free as well							No	Government;World Health Organisation;Centers for Disease Control (CDC);Health Workers;Religious leaders;Media;Educational/Research Institutions;Industry;Civil Society Organizations (CSO);	Newspaper;Social media;Local TV/radio station;
260	2021-04-15 00:59:03	2021-04-15 01:12:30	Yes	Yes		Nigeria	Nigeria	30-49	Male	Single	Bachelor's Degree	Engineer	Yes	I don't know	I don't know		Yes		I don't know	I don't know	No	No	I don't know	I don't know	Yes	No	No	Isolation	Yes	Individuals age 18 to 49 with relevant medical conditions;Individuals age 50 & above;Front-line health workers;Individuals age 18 to 49 without relevant medical conditions;Government officials & strategic leaders;	Strongly agree	Agree	Agree	Maintaining social distancing;Wearing of nose mask or face shield;Regular hand washing or use of alcohol-based hand sanitizer ;Use of local herbal mixtures;	Definitely	It will help me protect my family, friends and others in the community;The vaccine is safe and effective;	No	It is free							No	Government;World Health Organisation;Centers for Disease Control (CDC);Health Workers;Civil Society Organizations (CSO);Religious leaders;Media;Educational/Research Institutions;Industry;	Social media;Local TV/radio station;Newspaper;
261	2021-04-15 02:29:36	2021-04-15 02:41:34	Yes	Yes		Nigeria	Nigeria	30-49	Male	Married	Bachelor's Degree	Engineer	Yes	AstraZeneca	I don't know		Yes		No	No	I don't know	I don't know	Yes	Yes	Yes	No	No	Herbal remedies	No	Government officials & strategic leaders;Individuals age 50 & above;Individuals age 18 to 49 with relevant medical conditions;Individuals age 18 to 49 without relevant medical conditions;Front-line health workers;	Disagree	Strongly agree	Strongly agree	Regular hand washing or use of alcohol-based hand sanitizer ;Wearing of nose mask or face shield;Maintaining social distancing;Use of local herbal mixtures;	Probably NOT				I am not sure the vaccine is clinically safe;I am not sure the vaccine is effective in preventing me from getting COVID-19;I am not fully informed about possible side effects of the COVID-19 vaccine;I feel the vaccine in Africa is not the same as the one in other continent, so I don't trust it.;I feel it can result in death, especially among the elderly;	Maybe	Avoid travelling				No	Educational/Research Institutions;Media;Industry;	Social media;Local TV/radio station;
262	2021-04-15 05:39:22	2021-04-15 05:48:04	Yes	Yes		Ghana	Ghana	18-29	Female	Single	Bachelor's Degree	Student	Yes	I don't know	Yes		Yes		Yes	Yes	Yes	No	No	No	No	No	No	Vaccine	Yes	Individuals age 18 to 49 with relevant medical conditions;Individuals age 50 & above;Front-line health workers;Individuals age 18 to 49 without relevant medical conditions;Government officials & strategic leaders;	Strongly disagree	Strongly disagree	Strongly disagree	Maintaining social distancing;	Definitely	It will help me protect my family, friends and others in the community;	Yes								Yes	World Health Organisation;	Social media;
263	2021-04-15 06:59:17	2021-04-15 07:03:24	Yes	Yes		Nigeria	Nigeria	18-29	Female	Single	Bachelor's Degree	Primary/Secondary school teacher	Yes	AstraZeneca	I don't know		Yes		I don't know	I don't know	I don't know	I don't know	Yes	I don't know	Yes	No	No	Vaccine	Yes	Individuals age 50 & above;Individuals age 18 to 49 with relevant medical conditions;Government officials & strategic leaders;Individuals age 18 to 49 without relevant medical conditions;Front-line health workers;	Strongly disagree	Disagree	Agree	Regular hand washing or use of alcohol-based hand sanitizer ;Wearing of nose mask or face shield;Maintaining social distancing;	Probably	It will help me protect my family, friends and others in the community;	No	It should be freely given							No	Everyone;	All medium;
264	2021-04-15 07:13:25	2021-04-15 07:21:21	Yes	Yes		Nigeria	Nigeria	18-29	Female	Single	Master's and Above	Administrator	Yes	AstraZeneca	Yes		Yes		Yes	Yes	No	No	No	No	No	No	No	Vaccine	Yes	Front-line health workers;Individuals age 18 to 49 with relevant medical conditions;Individuals age 18 to 49 without relevant medical conditions;Individuals age 50 & above;Government officials & strategic leaders;	Strongly disagree	Strongly disagree	Strongly disagree	Regular hand washing or use of alcohol-based hand sanitizer ;Maintaining social distancing;Wearing of nose mask or face shield;	Definitely	It will help stop the pandemic;	No	The vaccine should be made free so that people can accept it							No	Government;World Health Organisation;Centers for Disease Control (CDC);Health Workers;Civil Society Organizations (CSO);Religious leaders;Media;Educational/Research Institutions;Industry;	Newspaper;Social media;Local TV/radio station;
265	2021-04-15 08:40:52	2021-04-15 08:53:26	Yes	Yes		Nigeria	Nigeria	30-49	Female	Married	Bachelor's Degree	Health care worker	Yes	AstraZeneca	I don't know		Yes		I don't know	I don't know	I don't know	No	No	I don't know	Maybe	No	No	Drugs	Yes	Government officials & strategic leaders;Front-line health workers;Individuals age 18 to 49 without relevant medical conditions;Individuals age 18 to 49 with relevant medical conditions;Individuals age 50 & above;	Strongly disagree	Agree	Agree	Regular hand washing or use of alcohol-based hand sanitizer ;Wearing of nose mask or face shield;Maintaining social distancing;	Undecided							I am not fully informed about possible side effects of the COVID-19 vaccineccine;I am not sure if the vaccine would alter my DNA;I am not sure the vaccine is effective in preventing me from getting COVID-19;	Yes	Take the vaccine	No	Government;World Health Organisation;Centers for Disease Control (CDC);Health Workers;Religious leaders;Media;Educational/Research Institutions;Civil Society Organizations (CSO);	Local TV/radio station;Social media;Newspaper;
266	2021-04-15 11:23:29	2021-04-15 11:32:12	Yes	Yes		Nigeria	Nigeria	30-49	Male	Married	Bachelor's Degree	Health Safety and Environment Officer	Yes	I don't know	I don't know		Yes		Yes	Yes	No	I don't know	I don't know	No	Maybe	No	No	Drugs	Yes	Individuals age 18 to 49 without relevant medical conditions;Individuals age 18 to 49 with relevant medical conditions;Individuals age 50 & above;Front-line health workers;Government officials & strategic leaders;	Strongly disagree	Strongly disagree	Strongly disagree	Wearing of nose mask or face shield;Maintaining social distancing;Regular hand washing or use of alcohol-based hand sanitizer ;	Definitely	The vaccine is safe and effective;It will help me protect my family, friends and others in the community;It will prevent me from getting COVID-19;	Yes								Yes	Centers for Disease Control (CDC);Health Workers;Civil Society Organizations (CSO);Government;World Health Organisation;Religious leaders;Media;Educational/Research Institutions;	Local TV/radio station;Social media;Newspaper;
267	2021-04-15 13:58:44	2021-04-15 14:04:57	Yes	Yes		Nigeria	Nigeria	18-29	Female	Single	Secondary/High school	Student	Yes	AstraZeneca	I don't know		Yes		Yes	Yes	I don't know	No	Yes	Yes	Maybe	No	No	Prayer	Yes	Front-line health workers;Individuals age 50 & above;Individuals age 18 to 49 with relevant medical conditions;Government officials & strategic leaders;Individuals age 18 to 49 without relevant medical conditions;	Strongly disagree	Disagree	Disagree	Regular hand washing or use of alcohol-based hand sanitizer ;Wearing of nose mask or face shield;Maintaining social distancing;	Probably	It will help stop the pandemic;It will help me protect my family, friends and others in the community;It will prevent me from getting COVID-19;	Yes								No	Religious leaders;Educational/Research Institutions;Media;Centers for Disease Control (CDC);Health Workers;Government;Civil Society Organizations (CSO);	Local TV/radio station;Social media;
268	2021-04-15 14:11:48	2021-04-15 14:18:07	Yes	Yes		Ghana	Ghana	18-29	Male	Single	Bachelor's Degree	Government official	Yes	I don't know	I don't know		Yes		I don't know	I don't know	I don't know	I don't know	I don't know	I don't know	Maybe	No	No	Vaccine	No	Individuals age 18 to 49 with relevant medical conditions;Individuals age 50 & above;Front-line health workers;Individuals age 18 to 49 without relevant medical conditions;Government officials & strategic leaders;	Disagree	Disagree	Disagree	Wearing of nose mask or face shield;	Definitely	The vaccine is safe and effective;It will prevent me from getting COVID-19;It will help me protect my family, friends and others in the community;It will help stop the pandemic;It is a requirement for travelling abroad;	No	Vaccination supposed to be provided by the state							Yes	World Health Organisation;Centers for Disease Control (CDC);Government;Health Workers;Civil Society Organizations (CSO);Media;Educational/Research Institutions;	Newspaper;Social media;Local TV/radio station;
269	2021-04-15 14:28:21	2021-04-15 14:42:22	Yes	Yes		Nigeria	Nigeria	30-49	Male	Single	Bachelor's Degree	Student	I don't know				Yes		I don't know	I don't know	I don't know	I don't know	I don't know	I don't know	No	No	No	Vaccine	Yes	Front-line health workers;Individuals age 50 & above;Government officials & strategic leaders;Individuals age 18 to 49 with relevant medical conditions;Individuals age 18 to 49 without relevant medical conditions;	Disagree	Disagree	Disagree	Regular hand washing or use of alcohol-based hand sanitizer ;Wearing of nose mask or face shield;Maintaining social distancing;	Definitely NOT				There is COVID_19 in my country;	No	Take the vaccine				No	World Health Organisation;Government;Centers for Disease Control (CDC);Health Workers;Civil Society Organizations (CSO);Religious leaders;Media;Educational/Research Institutions;Industry;	Newspaper;Social media;Local TV/radio station;
270	2021-04-15 15:28:01	2021-04-15 15:35:07	Yes	Yes		Nigeria	Nigeria	30-49	Female	Single	Master's and Above	Student	Yes	I don't know	I don't know		Yes		I don't know	No	I don't know	I don't know	I don't know	No	Yes	Yes	Yes	Herbal remedies	I don't know	Front-line health workers;Individuals age 18 to 49 without relevant medical conditions;Individuals age 18 to 49 with relevant medical conditions;Individuals age 50 & above;Government officials & strategic leaders;	Disagree	Disagree	Agree	Regular hand washing or use of alcohol-based hand sanitizer ;Wearing of nose mask or face shield;Maintaining social distancing;Use of local herbal mixtures;	Probably NOT				I am not sure the vaccine is clinically safe;The vaccine is still under investigations;	Maybe	Take the vaccine				No	World Health Organisation;Government;Centers for Disease Control (CDC);Civil Society Organizations (CSO);Religious leaders;Media;Educational/Research Institutions;Industry;Everyone;	Social media;Local TV/radio station;Newspaper;
271	2021-04-15 15:39:44	2021-04-15 15:50:11	Yes	Yes		Nigeria	Nigeria	18-29	Female	Single	Bachelor's Degree	Business man/woman	Yes	AstraZeneca	I don't know		No	I've never been in any health issue that requires taking any vaccine	I don't know	I don't know	I don't know	I don't know	I don't know	I don't know	Maybe	No	No	Herbal remedies	I don't know	Front-line health workers;Individuals age 18 to 49 with relevant medical conditions;Individuals age 50 & above;Government officials & strategic leaders;Individuals age 18 to 49 without relevant medical conditions;	Strongly disagree	Disagree	Disagree	Regular hand washing or use of alcohol-based hand sanitizer ;Wearing of nose mask or face shield;Maintaining social distancing;Use of local herbal mixtures;	Definitely	For my own good health ;	Yes								No	Government;World Health Organisation;Centers for Disease Control (CDC);Health Workers;Religious leaders;Media;Educational/Research Institutions;Industry;	Social media;Local TV/radio station;
272	2021-04-15 19:57:36	2021-04-15 20:59:33	Yes	Yes		Nigeria	Nigeria	30-49	Female	Married	Master's and Above	Legal practitioner	Yes	AstraZeneca	I don't know		Yes		Yes	I don't know	No	No	I don't know	I don't know	Maybe	Yes	No	Vaccine	Yes	Front-line health workers;Government officials & strategic leaders;Individuals age 18 to 49 with relevant medical conditions;Individuals age 50 & above;Individuals age 18 to 49 without relevant medical conditions;	Strongly disagree	Strongly disagree	Strongly disagree	Wearing of nose mask or face shield;Regular hand washing or use of alcohol-based hand sanitizer ;Maintaining social distancing;Use of local herbal mixtures;	Probably	It will help stop the pandemic;It will help me protect my family, friends and others in the community;It will prevent me from getting COVID-19;	No	The government should bear the cost of protection of public health							Yes	Government;World Health Organisation;Centers for Disease Control (CDC);Health Workers;Civil Society Organizations (CSO);Religious leaders;Media;Educational/Research Institutions;Industry;	Social media;Newspaper;Local TV/radio station;
273	2021-04-15 20:58:11	2021-04-15 20:58:36	No
274	2021-04-15 22:53:06	2021-04-15 22:53:46	No
275	2021-04-16 04:41:28	2021-04-16 04:41:59	No
276	2021-04-16 11:40:57	2021-04-16 11:46:37	Yes	Yes		Nigeria	Nigeria	18-29	Male	Single	Master's and Above	Student	Yes	AstraZeneca	Yes		Yes		Yes	Yes	No	No	No	No	No	No	No	Isolation	Yes	Individuals age 18 to 49 with relevant medical conditions;Individuals age 50 & above;Front-line health workers;Individuals age 18 to 49 without relevant medical conditions;Government officials & strategic leaders;	Disagree	Disagree	Disagree	Regular hand washing or use of alcohol-based hand sanitizer ;Wearing of nose mask or face shield;Maintaining social distancing;Use of local herbal mixtures;	Definitely	The vaccine is safe and effective;It will prevent me from getting COVID-19;It will help me protect my family, friends and others in the community;It will help stop the pandemic;It is a requirement for travelling abroad;	No	It should be given freely							Yes	Government;World Health Organisation;Centers for Disease Control (CDC);Civil Society Organizations (CSO);Health Workers;Religious leaders;Media;Educational/Research Institutions;Industry;	Newspaper;Social media;Local TV/radio station;
277	2021-04-16 15:20:55	2021-04-16 15:27:04	Yes	Yes		Ethiopia	Ethiopia	30-49	Female	Single	Master's and Above	University lecturer/researcher	Yes	AstraZeneca	Yes		Yes		Yes	Yes	No	No	I don't know	I don't know	Yes	Yes	No	Drugs	Yes	Front-line health workers;Individuals age 18 to 49 with relevant medical conditions;Individuals age 50 & above;Individuals age 18 to 49 without relevant medical conditions;Government officials & strategic leaders;	Disagree	Disagree	Disagree	Regular hand washing or use of alcohol-based hand sanitizer ;Wearing of nose mask or face shield;Maintaining social distancing;	Definitely	It will help me protect my family, friends and others in the community;It will help stop the pandemic;It is a requirement for travelling abroad;The vaccine is safe and effective;	Yes								No	Government;World Health Organisation;Centers for Disease Control (CDC);Health Workers;Civil Society Organizations (CSO);Religious leaders;Media;Educational/Research Institutions;Industry;	Local TV/radio station;Social media;Newspaper;
278	2021-04-17 08:16:07	2021-04-17 08:35:32	Yes	Yes		Somalia	Somalia	18-29	Male	Single	Bachelor's Degree	Health care worker	Yes	AstraZeneca	Yes		Yes		No	No	No	No	Yes	Yes	Yes	Yes	No	Herbal remedies	Yes	Individuals age 50 & above;Government officials & strategic leaders;Individuals age 18 to 49 without relevant medical conditions;Individuals age 18 to 49 with relevant medical conditions;Front-line health workers;	Strongly disagree	Strongly agree	Strongly disagree	Regular hand washing or use of alcohol-based hand sanitizer ;Wearing of nose mask or face shield;Maintaining social distancing;Use of local herbal mixtures;	Probably	It will help me protect my family, friends and others in the community;It is a requirement for travelling abroad;	No	there is no rule to follow for this vaccine each country developed ownes vaccine							No	Government;World Health Organisation;Health Workers;Civil Society Organizations (CSO);Religious leaders;Media;Educational/Research Institutions;Industry;Centers for Disease Control (CDC);	Social media;Local TV/radio station;
279	2021-04-17 08:29:08	2021-04-17 08:30:22	No
280	2021-04-17 08:30:21	2021-04-17 08:54:50	Yes	Yes		Somalia	Somalia	18-29	Female	Single	Bachelor's Degree	Health care worker	Yes	I don't know	Yes		Yes		No	No	I don't know	No	Yes	Yes	Maybe	No	No	Herbal remedies	I don't know	Government officials & strategic leaders;Front-line health workers;Individuals age 18 to 49 with relevant medical conditions;Individuals age 50 & above;Individuals age 18 to 49 without relevant medical conditions;	Strongly disagree	Disagree	Disagree	Wearing of nose mask or face shield;	Probably	It will help stop the pandemic;	Yes								Yes	Government;	Social media;
281	2021-04-17 08:30:53	2021-04-17 08:31:20	No
282	2021-04-17 08:31:29	2021-04-17 08:44:48	Yes	No	Hamza ahmed		Somalia	18-29	Male	Married	Bachelor's Degree	Health care worker	Yes	AstraZeneca	Yes		Yes		No	Yes	Yes	Yes	Yes	Yes	Yes	No	No	Drugs	I don't know	Individuals age 50 & above;Individuals age 18 to 49 without relevant medical conditions;Individuals age 18 to 49 with relevant medical conditions;Front-line health workers;Government officials & strategic leaders;	Agree	Agree	Strongly agree	Maintaining social distancing;Wearing of nose mask or face shield;Regular hand washing or use of alcohol-based hand sanitizer ;	Undecided							I am not sure the vaccine is clinically safe;	Yes	Take the vaccine	Yes	Government;Media;Educational/Research Institutions;Health Workers;Centers for Disease Control (CDC);World Health Organisation;	Social media;Local TV/radio station;
283	2021-04-17 08:39:49	2021-04-17 08:40:07	No
284	2021-04-17 08:43:54	2021-04-17 09:04:50	Yes	Yes		Somalia	Somalia	18-29	Female	Single	Bachelor's Degree	Student	Yes	I don't know	No	Because our community when they take vaccine they sudden sickness and than some of them they pathway or death, we are human beings it's not possible to test us ,we're not rats ok, please stopped experimental fake😡😡	No	This vaccination isn't really or actually 👎👎	No	No	Yes	Yes	Yes	Yes	Yes	No	No	Herbal remedies	No	Front-line health workers;Government officials & strategic leaders;Individuals age 50 & above;Individuals age 18 to 49 with relevant medical conditions;Individuals age 18 to 49 without relevant medical conditions;	Strongly disagree	Strongly disagree	Strongly disagree	Regular hand washing or use of alcohol-based hand sanitizer ;Wearing of nose mask or face shield;Maintaining social distancing;Use of local herbal mixtures;Drinking warm water, more Exercise, eating variety foods and balanced nutritious, eating multivitamins and calcium that increases the immunity system, than ;	Definitely NOT				I am not sure the vaccine is clinically safe;I am not sure the vaccine is effective in preventing me from getting COVID-19;I am not fully informed about possible side effects of the COVID-19 vaccine;I think the vaccine would alter my DNA;I feel there is a tracking device in the vaccine;I feel the vaccine in Africa is not the same as the one in other continent, so I don't trust it.;I feel it can r…	No	Avoid travelling				Yes	World Health Organisation;Government;Centers for Disease Control (CDC);Health Workers;Civil Society Organizations (CSO);Religious leaders;Media;Educational/Research Institutions;	Social media;Local TV/radio station;Newspaper;
285	2021-04-17 08:47:02	2021-04-17 08:48:08	No
286	2021-04-17 08:47:22	2021-04-17 08:48:57	No
287	2021-04-17 08:47:54	2021-04-17 08:48:02	No
288	2021-04-17 08:48:23	2021-04-17 09:02:53	Yes	Yes		Somalia	Somalia	18-29	Female	Single	Bachelor's Degree	Student	Yes	I don't know	Yes		No	Becouse the staff doctors that maken vaccine .would not test the people they ingestion ppeple . As we know if person have cov19 would not take the vaccine .but how we know that .we have to do test cov19 .but as see the staff would not do that and manay people died with ou test and they were possitive cov19	No	Yes	Yes	Yes	Yes	Yes	No	No	No	Herbal remedies	No	Individuals age 18 to 49 without relevant medical conditions;Individuals age 18 to 49 with relevant medical conditions;Individuals age 50 & above;Front-line health workers;Government officials & strategic leaders;	Disagree	Strongly agree	Strongly agree	Use of local herbal mixtures;Maintaining social distancing;Wearing of nose mask or face shield;Regular hand washing or use of alcohol-based hand sanitizer ;	Definitely NOT				I am not sure the vaccine is clinically safe;	Maybe	Avoid travelling				No	World Health Organisation;	Social media;
289	2021-04-17 08:49:45	2021-04-17 08:50:45	No
290	2021-04-17 08:53:54	2021-04-17 08:58:17	Yes	Yes		Somalia	Somalia	18-29	Male	Single	Master's and Above	Government official	Yes	AstraZeneca	Yes		Yes		Yes	Yes	No	No	No	No	Yes	Yes	No	Herbal remedies	Yes	Front-line health workers;Individuals age 50 & above;Individuals age 18 to 49 with relevant medical conditions;Individuals age 18 to 49 without relevant medical conditions;Government officials & strategic leaders;	Strongly disagree	Strongly disagree	Strongly disagree	Regular hand washing or use of alcohol-based hand sanitizer ;Wearing of nose mask or face shield;Maintaining social distancing;	Definitely	The vaccine is safe and effective;It will prevent me from getting COVID-19;It will help me protect my family, friends and others in the community;It will help stop the pandemic;It is a requirement for travelling abroad;	Yes								No	Government;World Health Organisation;Centers for Disease Control (CDC);Health Workers;Civil Society Organizations (CSO);Religious leaders;Media;Educational/Research Institutions;	Local TV/radio station;Social media;
291	2021-04-17 08:54:41	2021-04-17 09:13:12	Yes	Yes		Somalia	Somalia	18-29	Female	Single	Master's and Above	Government official	Yes	AstraZeneca	I don't know		Yes		I don't know	Yes	I don't know	I don't know	No	I don't know	Maybe	No	No	Herbal remedies	No	Individuals age 18 to 49 with relevant medical conditions;Individuals age 50 & above;Front-line health workers;Individuals age 18 to 49 without relevant medical conditions;Government officials & strategic leaders;	Strongly disagree	Disagree	Disagree	Regular hand washing or use of alcohol-based hand sanitizer ;Wearing of nose mask or face shield;Use of local herbal mixtures;	Undecided							I am not fully informed about possible side effects of the COVID-19 vaccineccine;	Maybe	Take the vaccine	No	Government;World Health Organisation;Centers for Disease Control (CDC);Health Workers;Civil Society Organizations (CSO);Religious leaders;Educational/Research Institutions;Media;	Social media;Local TV/radio station;
292	2021-04-17 08:54:42	2021-04-17 08:55:45	No
293	2021-04-17 08:55:58	2021-04-17 09:03:12	Yes	Yes		Somalia	Somalia	18-29	Male	Single	Master's and Above	University lecturer/researcher	Yes	AstraZeneca	I don't know		No	My prof at the university encouraged me to take the vaccine	Yes	I don't know	Yes	I don't know	Yes	No	Maybe	No	No	Drugs	No	Individuals age 50 & above;Front-line health workers;Individuals age 18 to 49 with relevant medical conditions;Individuals age 18 to 49 without relevant medical conditions;Government officials & strategic leaders;	Strongly disagree	Strongly disagree	Strongly disagree	Regular hand washing or use of alcohol-based hand sanitizer ;Wearing of nose mask or face shield;Maintaining social distancing;Use of local herbal mixtures;	Definitely	It will help me protect my family, friends and others in the community;It will help stop the pandemic;	No	I am not sure it’s effectiveness though							Yes	Government;World Health Organisation;Media;Educational/Research Institutions;	Social media;Local TV/radio station;
294	2021-04-17 09:01:25	2021-04-17 09:10:34	Yes	Yes		Somalia	Somalia	30-49	Male	Single	Bachelor's Degree	Doctor	Yes	AstraZeneca	I don't know		Yes		Yes	Yes	No	No	No	No	Yes	No	No	There are no curative effective drugs right now	Yes	Front-line health workers;Individuals age 50 & above;Individuals age 18 to 49 with relevant medical conditions;Individuals age 18 to 49 without relevant medical conditions;Government officials & strategic leaders;	Strongly disagree	Strongly disagree	Strongly disagree	Regular hand washing or use of alcohol-based hand sanitizer ;Wearing of nose mask or face shield;Maintaining social distancing;	Definitely NOT				I am not sure the vaccine is effective in preventing me from getting COVID-19;I am not fully informed about possible side effects of the COVID-19 vaccine;I am not sure the vaccine is clinically safe;	Yes	Take the vaccine				No	Media;Religious leaders;Civil Society Organizations (CSO);Health Workers;Government;	Newspaper;Social media;Local TV/radio station;
295	2021-04-17 09:02:53	2021-04-17 09:23:05	Yes	Yes		Somalia	Somalia	18-29	Male	Single	Bachelor's Degree	Unemployed	Yes	AstraZeneca	Yes		Yes		Yes	Yes	No	I don't know	No	Yes	No	No	No	Herbal remedies	No	Individuals age 18 to 49 with relevant medical conditions;Front-line health workers;Government officials & strategic leaders;Individuals age 50 & above;Individuals age 18 to 49 without relevant medical conditions;	Strongly agree	Strongly agree	Strongly agree	Regular hand washing or use of alcohol-based hand sanitizer ;	Definitely	It will prevent me from getting COVID-19;	Yes								Yes	Government;Media;Religious leaders;Civil Society Organizations (CSO);Educational/Research Institutions;	Social media;
296	2021-04-17 09:05:53	2021-04-17 09:12:10	Yes	Yes		Somalia	Somalia	18-29	Female	Single	Bachelor's Degree	Nutritionist	Yes	Sputnik V	Yes		Yes		No	No	Yes	I don't know	Yes	Yes	No	No	No	Herbal remedies	No	Government officials & strategic leaders;Individuals age 18 to 49 without relevant medical conditions;Front-line health workers;Individuals age 50 & above;Individuals age 18 to 49 with relevant medical conditions;	Strongly agree	Strongly agree	Strongly agree	Regular hand washing or use of alcohol-based hand sanitizer ;	Definitely NOT				I feel it can result in death, especially among the elderly;	No	Avoid travelling				No	World Health Organisation;	Newspaper;
297	2021-04-17 09:06:35	2021-04-17 09:15:54	Yes	Yes		Somalia	Somalia	18-29	Male	Single	Bachelor's Degree	Health care worker	Yes	AstraZeneca	I don't know		Yes		Yes	I don't know	No	No	No	No	No	No	No	Herbal remedies	Yes	Individuals age 18 to 49 with relevant medical conditions;Government officials & strategic leaders;Individuals age 50 & above;Individuals age 18 to 49 without relevant medical conditions;Front-line health workers;	Disagree	Disagree	Strongly disagree	Wearing of nose mask or face shield;	Definitely	It will prevent me from getting COVID-19;	Yes								Yes	Government;	Local TV/radio station;
298	2021-04-17 09:26:39	2021-04-17 09:33:46	Yes	Yes		Somalia	Somalia	18-29	Male	Single	Master's and Above	Health care worker	Yes	AstraZeneca	Yes		Yes		Yes	Yes	No	No	Yes	No	Yes	No	No	Vaccine	Yes	Government officials & strategic leaders;Individuals age 50 & above;Front-line health workers;Individuals age 18 to 49 with relevant medical conditions;Individuals age 18 to 49 without relevant medical conditions;	Disagree	Agree	Agree	Regular hand washing or use of alcohol-based hand sanitizer ;Wearing of nose mask or face shield;Maintaining social distancing;	Undecided							I am not sure the vaccine is clinically safe;	Yes	Take the vaccine	No	Government;Health Workers;Civil Society Organizations (CSO);Religious leaders;Media;Educational/Research Institutions;World Health Organisation;	Local TV/radio station;Social media;
299	2021-04-17 09:34:37	2021-04-17 09:43:46	Yes	Yes		Somalia	Somalia	30-49	Male	Married	Bachelor's Degree	Health care worker	Yes	AstraZeneca	Yes		Yes		Yes	Yes	No	No	No	No	Yes	Yes	No	Herbal remedies	Yes	Front-line health workers;Individuals age 50 & above;Government officials & strategic leaders;Individuals age 18 to 49 with relevant medical conditions;Individuals age 18 to 49 without relevant medical conditions;	Strongly disagree	Strongly disagree	Strongly disagree	Regular hand washing or use of alcohol-based hand sanitizer ;Wearing of nose mask or face shield;Maintaining social distancing;	Definitely	It will help stop the pandemic;The vaccine is safe and effective;It will prevent me from getting COVID-19;It will help me protect my family, friends and others in the community;	No	I hope the goverment will provide to its community							Yes	Government;World Health Organisation;Health Workers;Religious leaders;Civil Society Organizations (CSO);Media;Educational/Research Institutions;	Social media;Local TV/radio station;Newspaper;
300	2021-04-17 09:40:06	2021-04-17 10:56:26	Yes	Yes		Somalia	Somalia	18-29	Male	Single	Diploma	Student	Yes	AstraZeneca	Yes		Yes		I don't know	I don't know	Yes	Yes	No	Yes	Maybe	Yes	Yes	Herbal remedies	No	Individuals age 18 to 49 without relevant medical conditions;Individuals age 18 to 49 with relevant medical conditions;Front-line health workers;Individuals age 50 & above;Government officials & strategic leaders;	Disagree	Agree	Agree	Wearing of nose mask or face shield;	Undecided							I am not sure the vaccine is effective in preventing me from getting COVID-19;	Yes	Take the vaccine	Yes	Government;World Health Organisation;	Local TV/radio station;
301	2021-04-17 09:42:55	2021-04-17 09:58:19	Yes	Yes		Somalia	Somalia	18-29	Male	Single	Master's and Above	University lecturer/researcher	Yes	I don't know	I don't know		No	I saw many people daying for a vaccination	No	I don't know	I don't know	I don't know	Yes	Yes	Maybe	No	Yes	Herbal remedies	I don't know	Government officials & strategic leaders;Front-line health workers;Individuals age 50 & above;Individuals age 18 to 49 with relevant medical conditions;Individuals age 18 to 49 without relevant medical conditions;	Disagree	Agree	Strongly agree	Wearing of nose mask or face shield;Regular hand washing or use of alcohol-based hand sanitizer ;Maintaining social distancing;Use of local herbal mixtures;	Definitely NOT				I am not sure the vaccine is clinically safe;I feel it can result in death, especially among the elderly;I am not fully informed about possible side effects of the COVID-19 vaccine;	Yes	Avoid travelling				No	Government;World Health Organisation;Centers for Disease Control (CDC);Health Workers;Civil Society Organizations (CSO);Religious leaders;Media;Educational/Research Institutions;Industry;	Newspaper;Social media;Local TV/radio station;
302	2021-04-17 09:47:44	2021-04-17 09:59:52	Yes	No	No one		Somalia	18-29	Female	Single	Bachelor's Degree	Health care worker	Yes	AstraZeneca	No	I don't think that	No	I'm not think it's safe	No	No	Yes	Yes	Yes	Yes	Yes	No	No	No one	Yes	Individuals age 50 & above;Individuals age 18 to 49 with relevant medical conditions;Front-line health workers;Individuals age 18 to 49 without relevant medical conditions;Government officials & strategic leaders;	Strongly agree	Strongly agree	Strongly agree	Use of local herbal mixtures;	Definitely NOT				I am not sure the vaccine is clinically safe;	Yes	Avoid travelling				No	Government;	Social media;
303	2021-04-17 09:53:14	2021-04-17 11:06:48	Yes	Yes		Somalia	Somalia	30-49	Male	Married	Master's and Above	University lecturer/researcher	Yes	AstraZeneca	Yes		Yes		Yes	Yes	No	Yes	No	No	No	No	No	Herbal remedies	No	Individuals age 18 to 49 without relevant medical conditions;Individuals age 18 to 49 with relevant medical conditions;Individuals age 50 & above;Front-line health workers;Government officials & strategic leaders;	Disagree	Disagree	Disagree	Regular hand washing or use of alcohol-based hand sanitizer ;Wearing of nose mask or face shield;Maintaining social distancing;Use of local herbal mixtures;Social distance ;	Definitely NOT				I am not fully informed about possible side effects of the COVID-19 vaccine;	Yes	Take the vaccine				Yes	Government;World Health Organisation;	Local TV/radio station;
304	2021-04-17 09:54:12	2021-04-17 10:00:15	No
305	2021-04-17 09:54:54	2021-04-17 10:01:23	Yes	No	Bangladesh		Somalia	18-29	Male	Single	Master's and Above	Student	Yes	AstraZeneca	I don't know		Yes		Yes	Yes	No	No	Yes	I don't know	Maybe	No	No	Herbal remedies	I don't know	Front-line health workers;Individuals age 50 & above;Individuals age 18 to 49 without relevant medical conditions;Government officials & strategic leaders;Individuals age 18 to 49 with relevant medical conditions;	Strongly agree	Strongly agree	Strongly agree	Maintaining social distancing;Regular hand washing or use of alcohol-based hand sanitizer ;Wearing of nose mask or face shield;Use of local herbal mixtures;	Probably NOT				I am not sure the vaccine is clinically safe;	Maybe	Take the vaccine				Yes	Government;World Health Organisation;Educational/Research Institutions;Media;	Social media;Local TV/radio station;
306	2021-04-17 09:57:18	2021-04-17 10:04:52	Yes	Yes		Somalia	Somalia	18-29	Male	Single	Bachelor's Degree	Health care worker	Yes	AstraZeneca	I don't know		Yes		Yes	Yes	I don't know	I don't know	No	No	Maybe	No	No	Herbal remedies	Yes	Front-line health workers;Individuals age 50 & above;Individuals age 18 to 49 with relevant medical conditions;Government officials & strategic leaders;Individuals age 18 to 49 without relevant medical conditions;	Strongly disagree	Agree	Agree	Maintaining social distancing;	Undecided							I am not sure the vaccine is clinically safe;	Yes	Take the vaccine	Yes	World Health Organisation;	Social media;
307	2021-04-17 10:00:29	2021-04-17 10:09:59	Yes	Yes		Somalia	Somalia	18-29	Male	Single	Master's and Above	Government official	Yes	AstraZeneca	I don't know		Yes		I don't know	I don't know	I don't know	Yes	I don't know	Yes	No	No	No	Herbal remedies	I don't know	Individuals age 18 to 49 with relevant medical conditions;Front-line health workers;Individuals age 18 to 49 without relevant medical conditions;Individuals age 50 & above;Government officials & strategic leaders;	Disagree	Disagree	Agree	Wearing of nose mask or face shield;	Definitely NOT				I am not fully informed about possible side effects of the COVID-19 vaccine;	Yes	Avoid travelling				No	Government;	Social media;
308	2021-04-17 10:06:28	2021-04-17 10:31:38	Yes	No	Qatar		Somalia	18-29	Male	Single	Diploma	Health care worker	Yes	Pfizer BioNTech	Yes		Yes		Yes	I don't know	I don't know	I don't know	No	I don't know	Maybe	Yes	No	Drugs	Yes	Individuals age 18 to 49 without relevant medical conditions;Individuals age 18 to 49 with relevant medical conditions;Individuals age 50 & above;Front-line health workers;Government officials & strategic leaders;	Disagree	Disagree	Disagree	Regular hand washing or use of alcohol-based hand sanitizer ;Wearing of nose mask or face shield;Maintaining social distancing;	Definitely	The vaccine is safe and effective;	Yes								Yes	Government;World Health Organisation;Centers for Disease Control (CDC);Health Workers;Civil Society Organizations (CSO);Religious leaders;Media;Educational/Research Institutions;Industry;	Newspaper;Social media;Local TV/radio station;
309	2021-04-17 10:08:07	2021-04-17 10:22:54	Yes	Yes		Somalia	Somalia	18-29	Male	Single	Diploma	Health care worker	Yes	AstraZeneca	I don't know		Yes		I don't know	I don't know	No	I don't know	Yes	No	Maybe	No	No	Herbal remedies	No	Individuals age 18 to 49 with relevant medical conditions;Individuals age 50 & above;Front-line health workers;Individuals age 18 to 49 without relevant medical conditions;Government officials & strategic leaders;	Strongly disagree	Strongly disagree	Strongly disagree	Regular hand washing or use of alcohol-based hand sanitizer ;Wearing of nose mask or face shield;Maintaining social distancing;	Definitely NOT				I am not sure the vaccine is clinically safe;I am not sure the vaccine is effective in preventing me from getting COVID-19;I am not fully informed about possible side effects of the COVID-19 vaccine;I feel the vaccine in Africa is not the same as the one in other continent, so I don't trust it.;	Yes	Take the vaccine				Yes	Government;World Health Organisation;Centers for Disease Control (CDC);Health Workers;Civil Society Organizations (CSO);Religious leaders;Media;Educational/Research Institutions;	Local TV/radio station;Social media;Newspaper;
310	2021-04-17 10:08:24	2021-04-17 10:28:30	Yes	No	canada		Somalia	18-29	Male	Single	Diploma	N/A	Yes	I don't know	Yes		Yes		Yes	Yes	Yes	I don't know	No	No	Maybe	No	No	Vaccine	No	Individuals age 18 to 49 with relevant medical conditions;Front-line health workers;Individuals age 18 to 49 without relevant medical conditions;Individuals age 50 & above;Government officials & strategic leaders;	Strongly disagree	Strongly agree	Strongly agree	Use of local herbal mixtures;	Definitely	It will help me protect my family, friends and others in the community;It will help stop the pandemic;	Yes								Yes	Government;	Social media;
311	2021-04-17 10:08:45	2021-04-17 10:18:56	Yes	Yes		Somalia	Somalia	30-49	Male	Married	Master's and Above	Health care worker	Yes	AstraZeneca	Yes		Yes		Yes	Yes	No	No	Yes	No	Yes	Yes	Yes	Drugs	Yes	Front-line health workers;Individuals age 50 & above;Individuals age 18 to 49 with relevant medical conditions;Government officials & strategic leaders;Individuals age 18 to 49 without relevant medical conditions;	Agree	Agree	Agree	Regular hand washing or use of alcohol-based hand sanitizer ;Wearing of nose mask or face shield;Maintaining social distancing;	Definitely	It will help me protect my family, friends and others in the community;The vaccine is safe and effective;It will prevent me from getting COVID-19;It will help stop the pandemic;It is a requirement for travelling abroad;	Yes								No	Government;World Health Organisation;Health Workers;Centers for Disease Control (CDC);Civil Society Organizations (CSO);Religious leaders;Media;	Newspaper;Social media;Local TV/radio station;
312	2021-04-17 10:17:20	2021-04-17 10:17:37	No
313	2021-04-17 10:17:41	2021-04-17 10:51:19	Yes	Yes		Somalia	Somalia	30-49	Male	Married	Master's and Above	Administrator	Yes	AstraZeneca	I don't know		Yes		No	Yes	Yes	I don't know	Yes	Yes	Yes	Yes	Yes	Herbal remedies	Yes	Front-line health workers;Individuals age 18 to 49 with relevant medical conditions;Individuals age 18 to 49 without relevant medical conditions;Individuals age 50 & above;Government officials & strategic leaders;	Disagree	Disagree	Agree	Regular hand washing or use of alcohol-based hand sanitizer ;Maintaining social distancing;	Undecided							I am not sure the vaccine is clinically safe;	Maybe	Take the vaccine	No	Government;Centers for Disease Control (CDC);Civil Society Organizations (CSO);Media;Educational/Research Institutions;	Social media;Local TV/radio station;
314	2021-04-17 10:17:44	2021-04-17 10:23:08	Yes	Yes		Somalia	Somalia	30-49	Male	Single	Master's and Above	University lecturer/researcher	Yes	AstraZeneca	Yes		Yes		Yes	Yes	No	No	Yes	I don't know	Yes	No	Yes	Vaccine	I don't know	Individuals age 50 & above;Front-line health workers;Individuals age 18 to 49 with relevant medical conditions;Government officials & strategic leaders;Individuals age 18 to 49 without relevant medical conditions;	Strongly disagree	Strongly disagree	Strongly disagree	Wearing of nose mask or face shield;Regular hand washing or use of alcohol-based hand sanitizer ;Maintaining social distancing;	Definitely	It will prevent me from getting COVID-19;It will help me protect my family, friends and others in the community;It will help stop the pandemic;The vaccine is safe and effective;	Yes								No	Government;Civil Society Organizations (CSO);Health Workers;Centers for Disease Control (CDC);World Health Organisation;Religious leaders;Media;Educational/Research Institutions;	Social media;Local TV/radio station;Newspaper;
315	2021-04-17 10:41:34	2021-04-17 10:48:17	Yes	Yes		Somalia	Somalia	30-49	Female	Single	Bachelor's Degree	Health care worker	Yes	AstraZeneca	I don't know		Yes		I don't know	I don't know	I don't know	I don't know	I don't know	I don't know	Maybe	No	No	Vaccine	I don't know	Individuals age 18 to 49 with relevant medical conditions;Individuals age 50 & above;Front-line health workers;Individuals age 18 to 49 without relevant medical conditions;Government officials & strategic leaders;	Strongly disagree	Strongly disagree	Strongly disagree	Wearing of nose mask or face shield;Regular hand washing or use of alcohol-based hand sanitizer ;Maintaining social distancing;	Definitely	It will help stop the pandemic;	Yes								Yes	World Health Organisation;Health Workers;Religious leaders;Media;Educational/Research Institutions;	Local TV/radio station;
316	2021-04-17 10:53:33	2021-04-17 11:09:19	Yes	Yes		Somalia	Somalia	18-29	Male	Single	Bachelor's Degree	Student	Yes	AstraZeneca	Yes		No	It clothing my blood	I don't know	I don't know	Yes	I don't know	Yes	No	Maybe	Yes	No	Herbal remedies	Yes	Individuals age 50 & above;Front-line health workers;Individuals age 18 to 49 with relevant medical conditions;Individuals age 18 to 49 without relevant medical conditions;Government officials & strategic leaders;	Agree	Strongly agree	Strongly agree	Use of local herbal mixtures;	Probably NOT				I am not sure the vaccine is effective in preventing me from getting COVID-19;	Maybe	Take the vaccine				No	Government;	Social media;
317	2021-04-17 11:03:39	2021-04-17 11:12:53	Yes	Yes		Somalia	Ethiopia	18-29	Male	Single	Bachelor's Degree	Student	Yes	AstraZeneca	I don't know		No	I do know what its made it.	No	No	I don't know	I don't know	Yes	Yes	No	Yes	No	Herbal remedies	I don't know	Individuals age 50 & above;Government officials & strategic leaders;Individuals age 18 to 49 with relevant medical conditions;Front-line health workers;Individuals age 18 to 49 without relevant medical conditions;	Agree	Strongly agree	Strongly agree	Regular hand washing or use of alcohol-based hand sanitizer ;Wearing of nose mask or face shield;	Definitely NOT				I feel it can result in death, especially among the elderly;I am not sure the vaccine is clinically safe;	No	Take the vaccine				Yes	Religious leaders;Media;	Social media;
318	2021-04-17 11:04:14	2021-04-17 11:23:01	Yes	Yes		Somalia	Somalia	18-29	Male	Single	Bachelor's Degree	Student	Yes	AstraZeneca	I don't know		Yes		I don't know	I don't know	I don't know	Yes	Yes	Yes	Maybe	No	No	Herbal remedies	No	Front-line health workers;Government officials & strategic leaders;Individuals age 18 to 49 with relevant medical conditions;Individuals age 18 to 49 without relevant medical conditions;Individuals age 50 & above;	Strongly disagree	Agree	Agree	Maintaining social distancing;	Undecided							I am not fully informed about possible side effects of the COVID-19 vaccineccine;	Yes	Take the vaccine	No	Government;World Health Organisation;Centers for Disease Control (CDC);Health Workers;Religious leaders;Civil Society Organizations (CSO);Media;	Local TV/radio station;Social media;
319	2021-04-17 11:06:26	2021-04-17 11:35:34	Yes	Yes		Somalia	Somalia	18-29	Female	Single	Bachelor's Degree	Student	Yes	AstraZeneca	I don't know		No	I was thinking it make us clothing in our blood	I don't know	I don't know	No	I don't know	Yes	Yes	Yes	No	No	Herbal remedies	I don't know	Individuals age 18 to 49 with relevant medical conditions;Front-line health workers;Individuals age 50 & above;Individuals age 18 to 49 without relevant medical conditions;Government officials & strategic leaders;	Agree	Agree	Agree	Regular hand washing or use of alcohol-based hand sanitizer ;Wearing of nose mask or face shield;Maintaining social distancing;	Definitely NOT				I feel the vaccine in Africa is not the same as the one in other continent, so I don't trust it.;I am not sure the vaccine is clinically safe;I am not sure the vaccine is effective in preventing me from getting COVID-19;	Maybe	Avoid travelling				No	Government;Health Workers;Media;Centers for Disease Control (CDC);	Social media;
320	2021-04-17 11:08:29	2021-04-17 11:14:11	Yes	Yes		Somalia	Somalia	18-29	Female	Single	Bachelor's Degree	Student	Yes	AstraZeneca	Yes		Yes		No	Yes	I don't know	I don't know	Yes	I don't know	Yes	No	No	Vaccine	I don't know	Individuals age 50 & above;Individuals age 18 to 49 with relevant medical conditions;Front-line health workers;Individuals age 18 to 49 without relevant medical conditions;Government officials & strategic leaders;	Strongly disagree	Strongly agree	Strongly agree	Regular hand washing or use of alcohol-based hand sanitizer ;Wearing of nose mask or face shield;Maintaining social distancing;	Definitely NOT				I am not sure the vaccine is effective in preventing me from getting COVID-19;I am not sure the vaccine is clinically safe;I think the vaccine would alter my DNA;	Maybe	Avoid travelling				Yes	Government;Health Workers;Media;	Local TV/radio station;
321	2021-04-17 11:08:53	2021-04-17 11:18:03	Yes	Yes		Somalia	Kenya	30-49	Male	Single	Bachelor's Degree	Engineer	Yes	AstraZeneca	I don't know		Yes		I don't know	I don't know	I don't know	I don't know	I don't know	I don't know	Maybe	No	No	Herbal remedies	I don't know	Front-line health workers;Individuals age 18 to 49 without relevant medical conditions;Individuals age 18 to 49 with relevant medical conditions;Individuals age 50 & above;Government officials & strategic leaders;	Strongly disagree	Agree	Agree	Regular hand washing or use of alcohol-based hand sanitizer ;	Undecided							I am not sure the vaccine is clinically safe;	Maybe	Avoid travelling	No	Government;	Social media;
322	2021-04-17 11:09:09	2021-04-17 11:31:25	Yes	Yes		Somalia	Somalia	18-29	Male	Single	Master's and Above	Health care worker	Yes	AstraZeneca	I don't know		No	When I hear some country in Europe can blood clot so that, I cannot accept.	No	I don't know	Yes	Yes	Yes	Yes	Maybe	No	No	Herbal remedies	No	Individuals age 18 to 49 without relevant medical conditions;Individuals age 50 & above;Government officials & strategic leaders;Individuals age 18 to 49 with relevant medical conditions;Front-line health workers;	Disagree	Disagree	Disagree	Regular hand washing or use of alcohol-based hand sanitizer ;Wearing of nose mask or face shield;	Definitely NOT				I feel the vaccine in Africa is not the same as the one in other continent, so I don't trust it.;	Yes	Take the vaccine				Yes	World Health Organisation;	Local TV/radio station;
323	2021-04-17 11:12:39	2021-04-17 12:37:31	Yes	Yes		Somalia	Somalia	30-49	Male	Married	Bachelor's Degree	Health care worker	Yes	AstraZeneca	No	Because the brand is difficult to pronounce. English language is NOT the first and second language.h	No	I am confused which Vaccine I take USA Vaccine or China Vaccine? I do believe there is political war between China and USA.	I don't know	I don't know	I don't know	I don't know	I don't know	Yes	Maybe	Yes	Yes	Herbal remedies	I don't know	Front-line health workers;Individuals age 18 to 49 with relevant medical conditions;Government officials & strategic leaders;Individuals age 18 to 49 without relevant medical conditions;Individuals age 50 & above;	Disagree	Disagree	Disagree	Regular hand washing or use of alcohol-based hand sanitizer ;Wearing of nose mask or face shield;Maintaining social distancing;Use of local herbal mixtures;	Probably	The vaccine is safe and effective;It will prevent me from getting COVID-19;It will help me protect my family, friends and others in the community;It will help stop the pandemic;It is a requirement for travelling abroad;	No	Because I Can't pay for it.							No	Government;World Health Organisation;Centers for Disease Control (CDC);Health Workers;Civil Society Organizations (CSO);Religious leaders;Media;Educational/Research Institutions;Industry;	Newspaper;Social media;Local TV/radio station;
324	2021-04-17 11:13:50	2021-04-17 11:21:33	Yes	Yes		Somalia	Somalia	18-29	Female	Married	Bachelor's Degree	Health care worker	Yes	AstraZeneca	Yes		Yes		Yes	Yes	No	No	Yes	No	Maybe	Yes	No	Herbal remedies	Yes	Individuals age 18 to 49 with relevant medical conditions;Individuals age 50 & above;Individuals age 18 to 49 without relevant medical conditions;Front-line health workers;Government officials & strategic leaders;	Strongly disagree	Agree	Agree	Regular hand washing or use of alcohol-based hand sanitizer ;Use of local herbal mixtures;	Definitely	The vaccine is safe and effective;It will help stop the pandemic;It is a requirement for travelling abroad;	Yes								No	Government;World Health Organisation;Health Workers;Media;Educational/Research Institutions;	Local TV/radio station;Social media;
325	2021-04-17 11:16:22	2021-04-17 11:26:07	Yes	Yes		Somalia	Somalia	18-29	Female	Single	Bachelor's Degree	Student	Yes	AstraZeneca	I don't know		No	My dad would not allow it	Yes	Yes	I don't know	I don't know	Yes	Yes	Maybe	No	No	Herbal remedies	No	Individuals age 18 to 49 with relevant medical conditions;Individuals age 50 & above;Front-line health workers;Individuals age 18 to 49 without relevant medical conditions;Government officials & strategic leaders;	Agree	Agree	Agree	Wearing of nose mask or face shield;	Undecided							I am not sure the vaccine is clinically safe;I am not sure the vaccine is effective in preventing me from getting COVID-19;	Maybe	Take the vaccine	No	Health Workers;Government;World Health Organisation;Centers for Disease Control (CDC);Media;	Newspaper;Social media;Local TV/radio station;
326	2021-04-17 11:17:59	2021-04-17 11:29:56	Yes	Yes		Somalia	Somalia	18-29	Male	Single	Bachelor's Degree	Health care worker	Yes	AstraZeneca	No	We dont know yet this vaccine is effective, also have some side effect that effect older peaple	Yes		I don't know	I don't know	No	No	Yes	No	Maybe	Yes	Yes	Herbal remedies	Yes	Individuals age 18 to 49 with relevant medical conditions;Front-line health workers;Individuals age 50 & above;Individuals age 18 to 49 without relevant medical conditions;Government officials & strategic leaders;	Agree	Agree	Agree	Regular hand washing or use of alcohol-based hand sanitizer ;	Undecided							I am not sure the vaccine is clinically safe;	Yes	Avoid travelling	No	Centers for Disease Control (CDC);Media;World Health Organisation;	Social media;
327	2021-04-17 11:18:20	2021-04-17 11:18:33	No
328	2021-04-17 11:18:31	2021-04-17 11:27:33	Yes	Yes		Somalia	Somalia	18-29	Male	Single	Bachelor's Degree	Student	Yes	AstraZeneca	Yes		Yes		Yes	Yes	I don't know	No	No	Yes	Yes	No	No	Drugs	Yes	Individuals age 50 & above;Front-line health workers;Individuals age 18 to 49 with relevant medical conditions;Individuals age 18 to 49 without relevant medical conditions;Government officials & strategic leaders;	Disagree	Disagree	Disagree	Regular hand washing or use of alcohol-based hand sanitizer ;Wearing of nose mask or face shield;Maintaining social distancing;	Definitely	The vaccine is safe and effective;It will prevent me from getting COVID-19;It will help me protect my family, friends and others in the community;It will help stop the pandemic;It is a requirement for travelling abroad;	Yes								No	Government;World Health Organisation;Centers for Disease Control (CDC);Health Workers;Civil Society Organizations (CSO);Religious leaders;Media;Educational/Research Institutions;	Newspaper;Social media;Local TV/radio station;
329	2021-04-17 11:18:42	2021-04-17 11:28:13	Yes	Yes		Somalia	Somalia	18-29	Female	Single	Bachelor's Degree	Student	Yes	AstraZeneca	I don't know		No	Side effects is more dangerous than COVID-19	No	No	I don't know	I don't know	Yes	Yes	Maybe	No	Yes	Herbal remedies	No	Front-line health workers;Individuals age 50 & above;Individuals age 18 to 49 with relevant medical conditions;Government officials & strategic leaders;Individuals age 18 to 49 without relevant medical conditions;	Strongly disagree	Agree	Agree	Regular hand washing or use of alcohol-based hand sanitizer ;Wearing of nose mask or face shield;Maintaining social distancing;Use of local herbal mixtures;	Probably NOT				I am not sure the vaccine is clinically safe;I am not sure the vaccine is effective in preventing me from getting COVID-19;	Yes	Avoid travelling				No	Government;Health Workers;Religious leaders;Media;Educational/Research Institutions;	Social media;Local TV/radio station;
330	2021-04-17 11:23:15	2021-04-17 11:36:45	Yes	Yes		Somalia	Somalia	18-29	Female	Single	Bachelor's Degree	Student	Yes	AstraZeneca	Yes		Yes		No	Yes	I don't know	I don't know	Yes	Yes	Yes	Yes	No	Herbal remedies	I don't know	Individuals age 18 to 49 with relevant medical conditions;Individuals age 18 to 49 without relevant medical conditions;Individuals age 50 & above;Front-line health workers;Government officials & strategic leaders;	Strongly agree	Strongly agree	Strongly agree	Regular hand washing or use of alcohol-based hand sanitizer ;Wearing of nose mask or face shield;Maintaining social distancing;Use of local herbal mixtures;	Probably	It will help stop the pandemic;	Yes								No	World Health Organisation;Media;Religious leaders;Health Workers;	Social media;Local TV/radio station;
331	2021-04-17 11:28:30	2021-04-17 11:46:40	Yes	Yes		Somalia	Somalia	18-29	Female	Single	Bachelor's Degree	Student	Yes	I don't know	Yes		No	I realy fear needle and absoluteness this vaccine and I realy not sure if the vaccine is clinically safe	No	No	I don't know	I don't know	No	Yes	Maybe	No	No	Drugs	I don't know	Front-line health workers;Government officials & strategic leaders;Individuals age 50 & above;Individuals age 18 to 49 with relevant medical conditions;Individuals age 18 to 49 without relevant medical conditions;	Strongly agree	Strongly agree	Strongly agree	Regular hand washing or use of alcohol-based hand sanitizer ;Wearing of nose mask or face shield;Maintaining social distancing;	Definitely NOT				I am not sure the vaccine is clinically safe;I am not sure the vaccine is effective in preventing me from getting COVID-19;	Yes	Avoid travelling				Yes	Government;Health Workers;Centers for Disease Control (CDC);Media;	Local TV/radio station;
332	2021-04-17 11:41:07	2021-04-17 11:45:16	Yes	Yes		Somalia	Somalia	18-29	Female	Single	Bachelor's Degree	Student	I don't know				No	No	I don't know	I don't know	I don't know	I don't know	I don't know	I don't know	Maybe	No	No	Herbal remedies	I don't know	Government officials & strategic leaders;Individuals age 18 to 49 without relevant medical conditions;Front-line health workers;Individuals age 50 & above;Individuals age 18 to 49 with relevant medical conditions;	Strongly disagree	Strongly disagree	Disagree	Use of local herbal mixtures;	Definitely	It will help stop the pandemic;	No	No							Yes	Centers for Disease Control (CDC);	Local TV/radio station;
333	2021-04-17 11:41:37	2021-04-17 11:51:10	Yes	Yes		Somalia	Somalia	18-29	Male	Single	Bachelor's Degree	University lecturer/researcher	Yes	AstraZeneca	Yes		No	I blief its test for african	I don't know	I don't know	I don't know	I don't know	Yes	No	Yes	No	No	Herbal remedies	I don't know	Government officials & strategic leaders;Individuals age 18 to 49 with relevant medical conditions;Individuals age 18 to 49 without relevant medical conditions;Individuals age 50 & above;Front-line health workers;	Agree	Strongly disagree	Agree	Wearing of nose mask or face shield;	Definitely	It will help me protect my family, friends and others in the community;	Yes								Yes	World Health Organisation;	Social media;
334	2021-04-17 11:44:19	2021-04-17 11:50:05	Yes	Yes		Somalia	Somalia	18-29	Male	Single	Bachelor's Degree	Health care worker	Yes	AstraZeneca	No	Blood clothing	No	Blood clothing	No	No	Yes	Yes	Yes	Yes	Yes	No	No	Herbal remedies	No	Front-line health workers;Individuals age 18 to 49 with relevant medical conditions;Individuals age 50 & above;Individuals age 18 to 49 without relevant medical conditions;Government officials & strategic leaders;	Strongly disagree	Strongly disagree	Strongly disagree	Wearing of nose mask or face shield;	Undecided							I am not sure the vaccine is clinically safe;	Yes	Avoid travelling	No	Government;	Local TV/radio station;
335	2021-04-17 11:44:59	2021-04-17 11:58:13	Yes	Yes		Somalia	Somalia	30-49	Female	Married	Master's and Above	University lecturer/researcher	Yes	I don't know	I don't know		Yes		Yes	I don't know	I don't know	I don't know	No	I don't know	Yes	Yes	No	Herbal remedies	No	Individuals age 50 & above;Individuals age 18 to 49 with relevant medical conditions;Front-line health workers;Individuals age 18 to 49 without relevant medical conditions;Government officials & strategic leaders;	Strongly disagree	Strongly disagree	Strongly disagree	Regular hand washing or use of alcohol-based hand sanitizer ;	Probably	It will prevent me from getting COVID-19;	Yes								Yes	Health Workers;	Social media;
336	2021-04-17 11:51:24	2021-04-17 11:52:39	No
337	2021-04-17 11:53:46	2021-04-17 12:35:43	Yes	Yes		Somalia	Somalia	18-29	Male	Single	Master's and Above	Student	Yes	I don't know	I don't know		Yes		No	No	I don't know	Yes	Yes	Yes	Yes	No	No	Herbal remedies	Yes	Individuals age 50 & above;Individuals age 18 to 49 with relevant medical conditions;Individuals age 18 to 49 without relevant medical conditions;Government officials & strategic leaders;Front-line health workers;	Strongly disagree	Disagree	Agree	Regular hand washing or use of alcohol-based hand sanitizer ;	Undecided							I am not sure the vaccine is clinically safe;	Maybe	Take the vaccine	No	Health Workers;Civil Society Organizations (CSO);Government;World Health Organisation;	Social media;
338	2021-04-17 11:55:38	2021-04-17 11:55:50	No
339	2021-04-17 11:57:25	2021-04-17 12:06:28	Yes	Yes		Somalia	Somalia	18-29	Female	Single	Bachelor's Degree	Student	Yes	I don't know	Yes		Yes		I don't know	I don't know	No	I don't know	No	No	Maybe	No	No	Vaccine	No	Individuals age 50 & above;Front-line health workers;Government officials & strategic leaders;Individuals age 18 to 49 with relevant medical conditions;Individuals age 18 to 49 without relevant medical conditions;	Agree	Agree	Agree	Regular hand washing or use of alcohol-based hand sanitizer ;Wearing of nose mask or face shield;Maintaining social distancing;Use of local herbal mixtures;	Definitely NOT				I am not sure the vaccine is effective in preventing me from getting COVID-19;	Yes	Take the vaccine				No	World Health Organisation;Centers for Disease Control (CDC);Health Workers;Media;Educational/Research Institutions;	Social media;Local TV/radio station;
340	2021-04-17 12:01:26	2021-04-17 12:09:17	Yes	Yes		Somalia	Somalia	18-29	Male	Single	Bachelor's Degree	Student	Yes	AstraZeneca	Yes		Yes		Yes	Yes	No	Yes	I don't know	I don't know	Yes	No	No	Drugs	No	Front-line health workers;Individuals age 18 to 49 with relevant medical conditions;Individuals age 50 & above;Individuals age 18 to 49 without relevant medical conditions;Government officials & strategic leaders;	Strongly disagree	Strongly disagree	Strongly disagree	Regular hand washing or use of alcohol-based hand sanitizer ;Wearing of nose mask or face shield;Maintaining social distancing;Use of local herbal mixtures;	Definitely	The vaccine is safe and effective;It will prevent me from getting COVID-19;It will help me protect my family, friends and others in the community;It will help stop the pandemic;It is a requirement for travelling abroad;	Yes								No	Government;World Health Organisation;Centers for Disease Control (CDC);Health Workers;	Local TV/radio station;Social media;Newspaper;
341	2021-04-17 12:02:35	2021-04-17 12:10:19	Yes	Yes		Somalia	Somalia	18-29	Female	Single	Bachelor's Degree	Student	Yes	AstraZeneca	Yes		Yes		No	No	Yes	I don't know	Yes	No	No	No	No	Herbal remedies	No	Front-line health workers;Individuals age 50 & above;Individuals age 18 to 49 with relevant medical conditions;Individuals age 18 to 49 without relevant medical conditions;Government officials & strategic leaders;	Disagree	Agree	Strongly agree	Wearing of nose mask or face shield;Maintaining social distancing;Use of local herbal mixtures;Regular hand washing or use of alcohol-based hand sanitizer ;	Probably	It will help stop the pandemic;	Yes								No	Government;Health Workers;Media;	Social media;Newspaper;Local TV/radio station;
342	2021-04-17 12:02:58	2021-04-17 12:13:04	Yes	Yes		Somalia	Somalia	18-29	Male	Single	Bachelor's Degree	Unemployed	Yes	AstraZeneca	I don't know		Yes		Yes	Yes	I don't know	I don't know	No	I don't know	Yes	No	No	Herbal remedies	No	Front-line health workers;Individuals age 50 & above;Individuals age 18 to 49 with relevant medical conditions;Government officials & strategic leaders;Individuals age 18 to 49 without relevant medical conditions;	Strongly disagree	Disagree	Disagree	Regular hand washing or use of alcohol-based hand sanitizer ;Wearing of nose mask or face shield;Maintaining social distancing;Use of local herbal mixtures;	Probably NOT				I am not sure the vaccine is clinically safe;I think the vaccine would alter my DNA;	Maybe	Avoid travelling				Yes	Government;World Health Organisation;Centers for Disease Control (CDC);Health Workers;Civil Society Organizations (CSO);Religious leaders;Media;Educational/Research Institutions;	Social media;Local TV/radio station;
343	2021-04-17 12:04:02	2021-04-17 12:18:15	Yes	No	Somalia		Somalia	18-29	Male	Single	Bachelor's Degree	University lecturer/researcher	Yes	AstraZeneca	Yes		Yes		Yes	I don't know	I don't know	No	No	Yes	Maybe	Yes	No	Vaccine	I don't know	Individuals age 50 & above;Front-line health workers;Individuals age 18 to 49 with relevant medical conditions;Individuals age 18 to 49 without relevant medical conditions;Government officials & strategic leaders;	Strongly agree	Strongly agree	Strongly agree	Regular hand washing or use of alcohol-based hand sanitizer ;	Probably	It will help stop the pandemic;	Yes								Yes	Government;	Social media;
344	2021-04-17 12:08:42	2021-04-17 12:09:17	No
345	2021-04-17 12:26:36	2021-04-17 12:32:40	Yes	Yes		Somalia	Somalia	18-29	Male	Single	Bachelor's Degree	Engineer	Yes	AstraZeneca	Yes		Yes		Yes	Yes	No	No	I don't know	No	Yes	No	No	Vaccine	I don't know	Individuals age 50 & above;Government officials & strategic leaders;Individuals age 18 to 49 with relevant medical conditions;Individuals age 18 to 49 without relevant medical conditions;Front-line health workers;	Disagree	Strongly agree	Strongly agree	Use of local herbal mixtures;Maintaining social distancing;Wearing of nose mask or face shield;Regular hand washing or use of alcohol-based hand sanitizer ;	Probably	The vaccine is safe and effective;It will help me protect my family, friends and others in the community;It will help stop the pandemic;	Yes								Yes	Government;World Health Organisation;Religious leaders;Educational/Research Institutions;	Newspaper;Social media;
346	2021-04-17 12:27:04	2021-04-17 12:37:06	Yes	Yes		Somalia	Somalia	18-29	Female	Single	Master's and Above	Primary/Secondary school teacher	Yes	AstraZeneca	Yes		Yes		Yes	Yes	No	I don't know	No	No	Yes	Yes	Yes	Herbal remedies	Yes	Individuals age 18 to 49 with relevant medical conditions;Individuals age 50 & above;Front-line health workers;Individuals age 18 to 49 without relevant medical conditions;Government officials & strategic leaders;	Disagree	Strongly agree	Disagree	Regular hand washing or use of alcohol-based hand sanitizer ;	Definitely	It will prevent me from getting COVID-19;	Yes								No	Government;Health Workers;	Social media;
347	2021-04-17 12:43:42	2021-04-17 12:50:37	Yes	Yes		Uganda	Somalia	18-29	Male	Single	Bachelor's Degree	Health care worker	Yes	AstraZeneca	Yes		Yes		Yes	Yes	I don't know	Yes	Yes	Yes	Yes	Yes	Yes	Herbal remedies	Yes	Individuals age 18 to 49 with relevant medical conditions;Individuals age 50 & above;Government officials & strategic leaders;Front-line health workers;Individuals age 18 to 49 without relevant medical conditions;	Strongly disagree	Strongly disagree	Strongly disagree	Wearing of nose mask or face shield;	Definitely	There is no other plan B preventive method so the only thing that we can do is to take vaccine wether is a safe or not;	Yes								No	Government;Religious leaders;Health Workers;Media;	Social media;
348	2021-04-17 13:01:48	2021-04-17 13:10:58	Yes	Yes		Somalia	Somalia	30-49	Female	Married	Master's and Above	University lecturer/researcher	Yes	AstraZeneca	I don't know		Yes		No	I don't know	No	No	Yes	I don't know	Yes	No	No	Vaccines are not treatment they are preventing parts	No	Individuals age 18 to 49 without relevant medical conditions;Front-line health workers;Individuals age 18 to 49 with relevant medical conditions;Government officials & strategic leaders;Individuals age 50 & above;	Strongly disagree	Agree	Agree	Regular hand washing or use of alcohol-based hand sanitizer ;Wearing of nose mask or face shield;Maintaining social distancing;Use of local herbal mixtures;Depend on Allah ;	Undecided							Am not sure about my biological condition noy free of infections ;	Maybe	Avoid travelling	No	Educational/Research Institutions;	Social media;Local TV/radio station;Courses;
349	2021-04-17 13:19:24	2021-04-17 13:19:59	No
350	2021-04-17 13:20:04	2021-04-17 13:28:13	Yes	Yes		Somalia	Somalia	18-29	Female	Single	Bachelor's Degree	Student	Yes	AstraZeneca	Yes		No	First the accurate vaccine was not arrived in our country but today I got the safe and currently one and I accepted	Yes	Yes	No	No	Yes	No	No	No	No	Herbal remedies	I don't know	Front-line health workers;Individuals age 50 & above;Individuals age 18 to 49 with relevant medical conditions;Individuals age 18 to 49 without relevant medical conditions;Government officials & strategic leaders;	Strongly agree	Agree	Agree	Regular hand washing or use of alcohol-based hand sanitizer ;Wearing of nose mask or face shield;Maintaining social distancing;Use of local herbal mixtures;	Definitely	The vaccine is safe and effective;	Yes								No	Health Workers;Media;Government;	Social media;
351	2021-04-17 13:23:59	2021-04-17 13:33:44	Yes	Yes		Somalia	Somalia	18-29	Female	Single	Master's and Above	Health care worker	Yes	AstraZeneca	Yes		Yes		Yes	Yes	I don't know	I don't know	Yes	No	Yes	No	No	Herbal remedies	Yes	Front-line health workers;Individuals age 18 to 49 with relevant medical conditions;Individuals age 50 & above;Government officials & strategic leaders;Individuals age 18 to 49 without relevant medical conditions;	Strongly disagree	Strongly disagree	Strongly disagree	Regular hand washing or use of alcohol-based hand sanitizer ;Wearing of nose mask or face shield;Maintaining social distancing;	Probably	The vaccine is safe and effective;It will help me protect my family, friends and others in the community;It will help stop the pandemic;	Yes								No	World Health Organisation;Centers for Disease Control (CDC);Health Workers;Religious leaders;Media;Educational/Research Institutions;	Social media;Local TV/radio station;
352	2021-04-17 13:52:59	2021-04-17 14:01:41	Yes	Yes		Somalia	Somalia	18-29	Male	Single	Bachelor's Degree	Health care worker	Yes	AstraZeneca	I don't know		Yes		Yes	Yes	No	I don't know	No	No	Yes	No	No	Drugs	Yes	Individuals age 50 & above;Individuals age 18 to 49 without relevant medical conditions;Government officials & strategic leaders;Front-line health workers;Individuals age 18 to 49 with relevant medical conditions;	Strongly disagree	Strongly disagree	Strongly disagree	Wearing of nose mask or face shield;Maintaining social distancing;Regular hand washing or use of alcohol-based hand sanitizer ;Use of local herbal mixtures;	Definitely	It will prevent me from getting COVID-19;	Yes								No	Health Workers;	Social media;
353	2021-04-17 14:00:59	2021-04-17 14:05:48	Yes	Yes		Somalia	Somalia	18-29	Male	Married	Master's and Above	University lecturer/researcher	Yes	AstraZeneca	No	Vaccinated people are dying more	Yes		I don't know	I don't know	I don't know	No	Yes	No	Yes	No	No	Herbal remedies	Yes	Front-line health workers;Individuals age 50 & above;Government officials & strategic leaders;Individuals age 18 to 49 with relevant medical conditions;Individuals age 18 to 49 without relevant medical conditions;	Strongly disagree	Strongly disagree	Strongly disagree	Regular hand washing or use of alcohol-based hand sanitizer ;Wearing of nose mask or face shield;Maintaining social distancing;	Undecided							I am not sure the vaccine is clinically safe;	Yes	Take the vaccine	No	Religious leaders;World Health Organisation;Media;Educational/Research Institutions;Industry;Health Workers;Centers for Disease Control (CDC);Civil Society Organizations (CSO);	Social media;
354	2021-04-17 14:11:16	2021-04-17 14:26:23	Yes	Yes		Somalia	Somalia	18-29	Male	Single	Bachelor's Degree	NGO staff	Yes	AstraZeneca	I don't know		No	Because I hear rare cases of blood clotting is caused by this vaccine.	No	I don't know	I don't know	I don't know	Yes	Yes	Yes	No	No	Herbal remedies	I don't know	Front-line health workers;Individuals age 50 & above;Individuals age 18 to 49 with relevant medical conditions;Government officials & strategic leaders;Individuals age 18 to 49 without relevant medical conditions;	Strongly disagree	Strongly disagree	Disagree	Maintaining social distancing;	Definitely NOT				I am not fully informed about possible side effects of the COVID-19 vaccine;I am not sure the vaccine is effective in preventing me from getting COVID-19;	Maybe	Take the vaccine				No	Government;Media;	Social media;Local TV/radio station;
355	2021-04-17 14:13:30	2021-04-17 14:51:25	Yes	Yes		Somalia	Somalia	18-29	Female	Single	Bachelor's Degree	Student	Yes	AstraZeneca	I don't know		Yes		Yes	Yes	No	No	I don't know	I don't know	Maybe	No	No	Drugs	Yes	Front-line health workers;Individuals age 50 & above;Individuals age 18 to 49 with relevant medical conditions;Government officials & strategic leaders;Individuals age 18 to 49 without relevant medical conditions;	Disagree	Disagree	Disagree	Wearing of nose mask or face shield;	Probably	It will help me protect my family, friends and others in the community;	No	Because I don't have money							Yes	Government;	Social media;Local TV/radio station;
356	2021-04-17 14:15:22	2021-04-17 14:24:11	Yes	Yes		Somalia	Somalia	30-49	Male	Single	Master's and Above	Health care worker	Yes	AstraZeneca	Yes		Yes		Yes	Yes	No	No	No	No	Yes	Yes	No	Drugs	Yes	Individuals age 18 to 49 with relevant medical conditions;Individuals age 50 & above;Individuals age 18 to 49 without relevant medical conditions;Front-line health workers;Government officials & strategic leaders;	Strongly disagree	Strongly agree	Strongly agree	Regular hand washing or use of alcohol-based hand sanitizer ;	Probably NOT				I agreed;	Yes	Take the vaccine				Yes	World Health Organisation;Government;Health Workers;	Local TV/radio station;Social media;Newspaper;
357	2021-04-17 14:15:38	2021-04-17 14:23:09	Yes	Yes		Somalia	Somalia	18-29	Male	Single	Bachelor's Degree	Student	Yes	AstraZeneca	Yes		Yes		Yes	Yes	No	No	No	Yes	Yes	No	No	Vaccine	Yes	Front-line health workers;Individuals age 18 to 49 with relevant medical conditions;Individuals age 50 & above;Government officials & strategic leaders;Individuals age 18 to 49 without relevant medical conditions;	Disagree	Disagree	Disagree	Regular hand washing or use of alcohol-based hand sanitizer ;Wearing of nose mask or face shield;Maintaining social distancing;	Definitely	It will help me protect my family, friends and others in the community;It is a requirement for travelling abroad;It will help stop the pandemic;It will prevent me from getting COVID-19;	Yes								No	Government;Health Workers;Religious leaders;Media;	Social media;Local TV/radio station;
358	2021-04-17 14:16:31	2021-04-17 14:21:58	Yes	Yes		Somalia	Somalia	18-29	Male	Single	Bachelor's Degree	Health care worker	Yes	AstraZeneca	Yes		Yes		Yes	Yes	No	No	No	No	Yes	No	No	Vaccine	Yes	Front-line health workers;Individuals age 50 & above;Government officials & strategic leaders;Individuals age 18 to 49 with relevant medical conditions;Individuals age 18 to 49 without relevant medical conditions;	Disagree	Disagree	Strongly disagree	Regular hand washing or use of alcohol-based hand sanitizer ;Wearing of nose mask or face shield;Maintaining social distancing;	Probably	It will help me protect my family, friends and others in the community;It will help stop the pandemic;The vaccine is safe and effective;	No	I don't have money for it.							No	Government;Health Workers;Religious leaders;Media;Educational/Research Institutions;	Newspaper;Local TV/radio station;
359	2021-04-17 14:24:36	2021-04-17 14:28:00	Yes	Yes		Somalia	Somalia	18-29	Female	Single	Bachelor's Degree	Student	Yes	AstraZeneca	Yes		Yes		I don't know	I don't know	No	I don't know	Yes	No	Maybe	No	No	Herbal remedies	Yes	Individuals age 18 to 49 with relevant medical conditions;Individuals age 50 & above;Individuals age 18 to 49 without relevant medical conditions;Government officials & strategic leaders;Front-line health workers;	Disagree	Disagree	Disagree	Regular hand washing or use of alcohol-based hand sanitizer ;Wearing of nose mask or face shield;Use of local herbal mixtures;Maintaining social distancing;	Probably	It will help stop the pandemic;It will help me protect my family, friends and others in the community;	No	Becouse it is possible that some of our people can't afford to pay it.							Yes	Educational/Research Institutions;Media;Religious leaders;Health Workers;Government;World Health Organisation;	Local TV/radio station;Social media;
360	2021-04-17 14:29:36	2021-04-17 14:33:13	No
361	2021-04-17 14:30:39	2021-04-17 14:53:04	Yes	Yes		Somalia	Somalia	18-29	Female	Single	Bachelor's Degree	Health care worker	Yes	AstraZeneca	I don't know		Yes		Yes	Yes	No	I don't know	No	No	Yes	No	No	Herbal remedies	I don't know	Individuals age 18 to 49 with relevant medical conditions;Front-line health workers;Individuals age 50 & above;Individuals age 18 to 49 without relevant medical conditions;Government officials & strategic leaders;	Strongly disagree	Strongly disagree	Strongly disagree	Wearing of nose mask or face shield;Regular hand washing or use of alcohol-based hand sanitizer ;Maintaining social distancing;	Definitely	The vaccine is safe and effective;It will prevent me from getting COVID-19;It will help me protect my family, friends and others in the community;It will help stop the pandemic;It is a requirement for travelling abroad;	Yes								No	World Health Organisation;Government;Centers for Disease Control (CDC);Health Workers;Media;Educational/Research Institutions;	Newspaper;Social media;Local TV/radio station;
362	2021-04-17 14:34:29	2021-04-17 14:49:39	Yes	Yes		Somalia	Somalia	18-29	Female	Single	Master's and Above	Primary/Secondary school teacher	Yes	AstraZeneca	I don't know		No	Fear from vaccine side effects	I don't know	I don't know	No	I don't know	I don't know	I don't know	Maybe	Yes	No	Staying at home and doing any thing thatmthat may help me recover quickly	I don't know	Individuals age 50 & above;Front-line health workers;Individuals age 18 to 49 with relevant medical conditions;Individuals age 18 to 49 without relevant medical conditions;Government officials & strategic leaders;	Strongly disagree	Strongly disagree	Strongly disagree	Regular hand washing or use of alcohol-based hand sanitizer ;Wearing of nose mask or face shield;Maintaining social distancing;	Undecided							I am not sure the vaccine is clinically safe;I am not sure the vaccine is effective in preventing me from getting COVID-19;	Maybe	Avoid travelling	No	Government;Health Workers;Centers for Disease Control (CDC);World Health Organisation;Religious leaders;Media;Educational/Research Institutions;	Newspaper;Social media;Local TV/radio station;
363	2021-04-17 14:34:32	2021-04-17 14:48:05	Yes	Yes		Somalia	Somalia	18-29	Male	Single	Bachelor's Degree	Student	Yes	AstraZeneca	Yes		Yes		I don't know	Yes	I don't know	I don't know	Yes	No	Maybe	No	No	Vaccine	Yes	Individuals age 18 to 49 with relevant medical conditions;Individuals age 18 to 49 without relevant medical conditions;Front-line health workers;Government officials & strategic leaders;Individuals age 50 & above;	Disagree	Strongly agree	Strongly agree	Maintaining social distancing;Wearing of nose mask or face shield;Regular hand washing or use of alcohol-based hand sanitizer ;	Probably	The vaccine is safe and effective;It will prevent me from getting COVID-19;It will help me protect my family, friends and others in the community;It will help stop the pandemic;It is a requirement for travelling abroad;	Yes								No	Government;World Health Organisation;Health Workers;Media;	Local TV/radio station;Social media;Newspaper;
364	2021-04-17 14:35:50	2021-04-17 14:42:52	Yes	Yes		Somalia	Somalia	18-29	Female	Single	Bachelor's Degree	Student	Yes	AstraZeneca	Yes		No	Becouse my parent become sick when they get the vaccine	No	No	Yes	No	Yes	Yes	Yes	Yes	Yes	Herbal remedies	Yes	Front-line health workers;Government officials & strategic leaders;Individuals age 18 to 49 with relevant medical conditions;Individuals age 18 to 49 without relevant medical conditions;Individuals age 50 & above;	Strongly disagree	Strongly disagree	Strongly disagree	Wearing of nose mask or face shield;	Definitely	It is a requirement for travelling abroad;	Yes								No	Government;	Local TV/radio station;
365	2021-04-17 14:38:03	2021-04-17 14:52:26	Yes	Yes		Somalia	Somalia	30-49	Male	Married	Master's and Above	University lecturer/researcher	Yes	AstraZeneca	Yes		Yes		Yes	I don't know	I don't know	I don't know	No	Yes	No	No	No	Vaccine	No	Individuals age 18 to 49 with relevant medical conditions;Individuals age 18 to 49 without relevant medical conditions;Individuals age 50 & above;Government officials & strategic leaders;Front-line health workers;	Strongly agree	Strongly agree	Strongly agree	Wearing of nose mask or face shield;Regular hand washing or use of alcohol-based hand sanitizer ;Maintaining social distancing;Use of local herbal mixtures;	Definitely	It will help me protect my family, friends and others in the community;	Yes								Yes	World Health Organisation;Health Workers;Government;	Social media;Local TV/radio station;
366	2021-04-17 14:55:25	2021-04-17 15:12:33	Yes	Yes		Somalia	Somalia	18-29	Female	Single	Bachelor's Degree	Health care worker	Yes	AstraZeneca	Yes		Yes		Yes	Yes	I don't know	No	No	Yes	Yes	No	No	Drugs	I don't know	Front-line health workers;Individuals age 50 & above;Individuals age 18 to 49 with relevant medical conditions;Government officials & strategic leaders;Individuals age 18 to 49 without relevant medical conditions;	Strongly agree	Strongly agree	Strongly agree	Wearing of nose mask or face shield;Maintaining social distancing;Regular hand washing or use of alcohol-based hand sanitizer ;	Definitely	It will prevent me from getting COVID-19;The vaccine is safe and effective;It will help me protect my family, friends and others in the community;It will help stop the pandemic;It is a requirement for travelling abroad;	Yes								Yes	World Health Organisation;Health Workers;Media;Educational/Research Institutions;Centers for Disease Control (CDC);Government;	Social media;
367	2021-04-17 15:05:12	2021-04-17 15:16:59	Yes	Yes		Somalia	Somalia	18-29	Male	Single	Bachelor's Degree	Student	Yes	AstraZeneca	I don't know		Yes		I don't know	I don't know	I don't know	I don't know	I don't know	No	Yes	No	No	Drugs	Yes	Front-line health workers;Government officials & strategic leaders;Individuals age 50 & above;Individuals age 18 to 49 without relevant medical conditions;Individuals age 18 to 49 with relevant medical conditions;	Agree	Agree	Agree	Wearing of nose mask or face shield;Regular hand washing or use of alcohol-based hand sanitizer ;Maintaining social distancing;Use of local herbal mixtures;	Undecided							I am not sure the vaccine is clinically safe;I am not sure if the vaccine in Africa is the same as that in other continents;	Maybe	Take the vaccine	No	Government;World Health Organisation;Religious leaders;	Social media;Local TV/radio station;
368	2021-04-17 15:12:49	2021-04-17 15:21:41	Yes	Yes		Somalia	Somalia	18-29	Male	Single	Bachelor's Degree	Health care worker	Yes	AstraZeneca	I don't know		Yes		Yes	Yes	No	No	No	No	Maybe	No	No	Supportive treatment	Yes	Front-line health workers;Individuals age 18 to 49 with relevant medical conditions;Individuals age 50 & above;Government officials & strategic leaders;Individuals age 18 to 49 without relevant medical conditions;	Disagree	Agree	Agree	Regular hand washing or use of alcohol-based hand sanitizer ;Wearing of nose mask or face shield;Maintaining social distancing;	Probably	It will prevent me from getting COVID-19;It will help me protect my family, friends and others in the community;It will help stop the pandemic;The vaccine is safe and effective;It is a requirement for travelling abroad;	Yes								No	Government;World Health Organisation;Health Workers;Centers for Disease Control (CDC);Civil Society Organizations (CSO);Religious leaders;Media;Educational/Research Institutions;	Newspaper;Social media;Local TV/radio station;
369	2021-04-17 15:16:46	2021-04-17 15:52:13	Yes	Yes		Somalia	Somalia	18-29	Female	Single	Bachelor's Degree	Health care worker	Yes	AstraZeneca	Yes		No	Allergy penicillins	Yes	Yes	I don't know	I don't know	Yes	No	Maybe	No	Yes	Vaccine	No	Individuals age 18 to 49 without relevant medical conditions;Individuals age 18 to 49 with relevant medical conditions;Individuals age 50 & above;Front-line health workers;Government officials & strategic leaders;	Agree	Strongly agree	Strongly agree	Regular hand washing or use of alcohol-based hand sanitizer ;Wearing of nose mask or face shield;Maintaining social distancing;	Probably	It will prevent me from getting COVID-19;It will help me protect my family, friends and others in the community;	Yes								Yes	World Health Organisation;Government;Religious leaders;Media;Health Workers;	Social media;Local TV/radio station;
370	2021-04-17 15:28:47	2021-04-17 15:36:07	Yes	Yes		Somalia	Somalia	18-29	Female	Single	Bachelor's Degree	Student	Yes	AstraZeneca	I don't know		No	bad beliefs	I don't know	I don't know	No	No	Yes	Yes	Maybe	No	No	Vaccine	I don't know	Front-line health workers;Individuals age 18 to 49 with relevant medical conditions;Individuals age 50 & above;Government officials & strategic leaders;Individuals age 18 to 49 without relevant medical conditions;	Disagree	Agree	Agree	Wearing of nose mask or face shield;	Probably NOT				I feel the vaccine in Africa is not the same as the one in other continent, so I don't trust it.;	Maybe	Take the vaccine				No	Government;	Social media;
371	2021-04-17 15:38:59	2021-04-17 15:44:41	Yes	Yes		Somalia	Somalia	30-49	Male	Single	Bachelor's Degree	Health care worker	Yes	AstraZeneca	Yes		Yes		Yes	Yes	Yes	Yes	Yes	Yes	Yes	No	No	Vaccine	Yes	Individuals age 18 to 49 without relevant medical conditions;Individuals age 50 & above;Individuals age 18 to 49 with relevant medical conditions;Front-line health workers;Government officials & strategic leaders;	Agree	Agree	Agree	Regular hand washing or use of alcohol-based hand sanitizer ;	Probably	The vaccine is safe and effective;It will prevent me from getting COVID-19;	Yes								Yes	Government;	Newspaper;
372	2021-04-17 15:49:46	2021-04-17 15:55:57	Yes	Yes		Somalia	Somalia	18-29	Female	Single	Bachelor's Degree	Health care worker	Yes	AstraZeneca	Yes		Yes		Yes	Yes	No	No	No	No	Maybe	No	No	Drugs	I don't know	Front-line health workers;Individuals age 50 & above;Government officials & strategic leaders;Individuals age 18 to 49 with relevant medical conditions;Individuals age 18 to 49 without relevant medical conditions;	Strongly disagree	Strongly disagree	Disagree	Regular hand washing or use of alcohol-based hand sanitizer ;Wearing of nose mask or face shield;Maintaining social distancing;	Definitely	It will help stop the pandemic;	Yes								No	Government;World Health Organisation;Centers for Disease Control (CDC);Health Workers;Civil Society Organizations (CSO);Religious leaders;Media;Educational/Research Institutions;Industry;	Social media;Local TV/radio station;
373	2021-04-17 15:53:57	2021-04-17 16:00:07	Yes	Yes		Nigeria	Nigeria	30-49	Male	Married	Master's and Above	Primary/Secondary school teacher	Yes	AstraZeneca	I don't know		Yes		I don't know	I don't know	I don't know	I don't know	I don't know	I don't know	Maybe	No	No	Vaccine	I don't know	Government officials & strategic leaders;Front-line health workers;Individuals age 50 & above;Individuals age 18 to 49 with relevant medical conditions;Individuals age 18 to 49 without relevant medical conditions;	Strongly disagree	Disagree	Agree	Regular hand washing or use of alcohol-based hand sanitizer ;Wearing of nose mask or face shield;Maintaining social distancing;	Probably	The vaccine is safe and effective;It will help stop the pandemic;It is a requirement for travelling abroad;	Yes								No	Government;World Health Organisation;Centers for Disease Control (CDC);Health Workers;Civil Society Organizations (CSO);Religious leaders;Media;Educational/Research Institutions;Industry;General Public;	Social media;Local TV/radio station;Religious gatherings;
374	2021-04-17 16:10:16	2021-04-17 16:13:24	Yes	Yes		Somalia	Somalia	18-29	Female	Single	Bachelor's Degree	Health care worker	Yes	AstraZeneca	Yes		Yes		Yes	Yes	Yes	Yes	Yes	Yes	Yes	Yes	Yes	Drugs	Yes	Individuals age 18 to 49 with relevant medical conditions;Individuals age 50 & above;Front-line health workers;Individuals age 18 to 49 without relevant medical conditions;Government officials & strategic leaders;	Strongly agree	Strongly agree	Strongly agree	Regular hand washing or use of alcohol-based hand sanitizer ;	Definitely	The vaccine is safe and effective;	Yes								Yes	World Health Organisation;	Social media;
375	2021-04-17 16:28:28	2021-04-17 16:28:54	No
376	2021-04-17 16:29:05	2021-04-17 16:35:43	Yes	Yes		Somalia	Somalia	18-29	Male	Single	Bachelor's Degree	Student	Yes	AstraZeneca	Yes		Yes		I don't know	I don't know	I don't know	Yes	No	No	Yes	No	No	Vaccine	Yes	Individuals age 50 & above;Front-line health workers;Individuals age 18 to 49 with relevant medical conditions;Individuals age 18 to 49 without relevant medical conditions;Government officials & strategic leaders;	Agree	Agree	Agree	Regular hand washing or use of alcohol-based hand sanitizer ;Wearing of nose mask or face shield;Maintaining social distancing;	Definitely	It will help me protect my family, friends and others in the community;	No	I don’t have fanantial							No	Government;World Health Organisation;Health Workers;Centers for Disease Control (CDC);Civil Society Organizations (CSO);Religious leaders;Educational/Research Institutions;Media;	Social media;
377	2021-04-17 16:47:21	2021-04-17 16:56:44	Yes	Yes		Somalia	Somalia	18-29	Male	Single	Bachelor's Degree	Civil servant	Yes	AstraZeneca	Yes		Yes		Yes	Yes	I don't know	No	I don't know	No	Maybe	Yes	No	Drugs	Yes	Front-line health workers;Individuals age 50 & above;Individuals age 18 to 49 with relevant medical conditions;Government officials & strategic leaders;Individuals age 18 to 49 without relevant medical conditions;	Strongly disagree	Strongly disagree	Strongly disagree	Wearing of nose mask or face shield;Maintaining social distancing;Regular hand washing or use of alcohol-based hand sanitizer ;	Definitely	The vaccine is safe and effective;It will prevent me from getting COVID-19;It will help me protect my family, friends and others in the community;It will help stop the pandemic;It is a requirement for travelling abroad;	Yes								Yes	Government;World Health Organisation;Centers for Disease Control (CDC);Health Workers;Civil Society Organizations (CSO);Religious leaders;Media;Educational/Research Institutions;Industry;	Social media;Local TV/radio station;Newspaper;
378	2021-04-17 17:13:44	2021-04-17 17:37:16	Yes	Yes		Kenya	Uganda	65 & Above	Male	Single	Bachelor's Degree	Student	Yes	I don't know	Yes		Yes		Yes	Yes	I don't know	Yes	No	I don't know	No	No	No	Lemon	Yes	Individuals age 18 to 49 without relevant medical conditions;Individuals age 18 to 49 with relevant medical conditions;Front-line health workers;Individuals age 50 & above;Government officials & strategic leaders;	Strongly agree	Strongly agree	Agree	All of them;	Probably	It will help me protect my family, friends and others in the community;	Yes								Yes	World Health Organisation;	Social media;
379	2021-04-17 17:19:39	2021-04-17 17:34:08	Yes	Yes		Somalia	Ethiopia	30-49	Female	Married	Bachelor's Degree	University lecturer/researcher	Yes	AstraZeneca	No	Because population has not believed to help	Yes		Yes	Yes	I don't know	I don't know	Yes	Yes	Yes	No	No	Herbal remedies	No	Individuals age 18 to 49 with relevant medical conditions;Individuals age 50 & above;Front-line health workers;Individuals age 18 to 49 without relevant medical conditions;Government officials & strategic leaders;	Agree	Agree	Agree	Wearing of nose mask or face shield;	Definitely	It will help me protect my family, friends and others in the community;	Yes								No	World Health Organisation;	Social media;
380	2021-04-17 17:21:53	2021-04-17 17:32:47	Yes	Yes		Somalia	Somalia	18-29	Female	Single	Master's and Above	Health care worker	Yes	AstraZeneca	Yes		No	We think that vaccine have more side effects	Yes	Yes	I don't know	No	Yes	Yes	Yes	Yes	Yes	Herbal remedies	Yes	Front-line health workers;Individuals age 18 to 49 with relevant medical conditions;Individuals age 50 & above;Individuals age 18 to 49 without relevant medical conditions;Government officials & strategic leaders;	Strongly disagree	Strongly disagree	Strongly disagree	Wearing of nose mask or face shield;Regular hand washing or use of alcohol-based hand sanitizer ;Maintaining social distancing;	Definitely	The vaccine is safe and effective;It will prevent me from getting COVID-19;It will help me protect my family, friends and others in the community;It will help stop the pandemic;It is a requirement for travelling abroad;	Yes								No	Government;World Health Organisation;Centers for Disease Control (CDC);Health Workers;Religious leaders;Media;Educational/Research Institutions;Civil Society Organizations (CSO);	Local TV/radio station;
381	2021-04-17 17:34:43	2021-04-17 17:40:10	Yes	Yes		Somalia	Somalia	18-29	Male	Single	Bachelor's Degree	Health care worker	Yes	AstraZeneca	Yes		Yes		Yes	Yes	I don't know	No	No	No	Maybe	No	No	Quarantine	No	Individuals age 50 & above;Front-line health workers;Individuals age 18 to 49 without relevant medical conditions;Government officials & strategic leaders;Individuals age 18 to 49 with relevant medical conditions;	Strongly disagree	Strongly disagree	Strongly disagree	Wearing of nose mask or face shield;	Probably	It will help me protect my family, friends and others in the community;	No	For financial purpose							Yes	Media;	Social media;
382	2021-04-17 17:48:53	2021-04-17 17:58:37	Yes	Yes		Somalia	Djibouti	18-29	Male	Single	Bachelor's Degree	Student	Yes	AstraZeneca	I don't know		Yes		Yes	Yes	Yes	Yes	No	I don't know	No	No	No	Vaccine	No	Individuals age 18 to 49 with relevant medical conditions;Front-line health workers;Individuals age 50 & above;Individuals age 18 to 49 without relevant medical conditions;Government officials & strategic leaders;	Strongly disagree	Strongly disagree	Strongly disagree	Regular hand washing or use of alcohol-based hand sanitizer ;	Definitely	It will prevent me from getting COVID-19;It will help stop the pandemic;	Yes								Yes	Government;Health Workers;Civil Society Organizations (CSO);Religious leaders;Media;	Newspaper;Social media;Local TV/radio station;
383	2021-04-17 18:26:33	2021-04-17 18:34:17	Yes	Yes		Somalia	Somalia	18-29	Female	Single	Master's and Above	Government official	Yes	AstraZeneca	Yes		Yes		Yes	I don't know	I don't know	No	No	No	Yes	No	No	Vaccine	Yes	Front-line health workers;Individuals age 50 & above;Government officials & strategic leaders;Individuals age 18 to 49 with relevant medical conditions;Individuals age 18 to 49 without relevant medical conditions;	Disagree	Disagree	Disagree	Regular hand washing or use of alcohol-based hand sanitizer ;Wearing of nose mask or face shield;Maintaining social distancing;Use of local herbal mixtures;	Definitely	It will help me protect my family, friends and others in the community;	Yes								Yes	World Health Organisation;Health Workers;Government;Media;Religious leaders;	Social media;
384	2021-04-17 18:35:27	2021-04-17 18:59:54	Yes	Yes		Somalia	Somalia	30-49	Male	Married	Master's and Above	Government official	Yes	AstraZeneca	I don't know		Yes		Yes	Yes	I don't know	I don't know	I don't know	No	Maybe	No	No	Herbal remedies	No	Individuals age 18 to 49 without relevant medical conditions;Front-line health workers;Individuals age 18 to 49 with relevant medical conditions;Individuals age 50 & above;Government officials & strategic leaders;	Strongly disagree	Strongly agree	Strongly agree	Regular hand washing or use of alcohol-based hand sanitizer ;Wearing of nose mask or face shield;Maintaining social distancing;	Probably	I don't accept the vaccination ;	No	I don't like it							No	Government;World Health Organisation;Centers for Disease Control (CDC);Health Workers;Civil Society Organizations (CSO);Religious leaders;Media;Educational/Research Institutions;	Social media;Local TV/radio station;Newspaper;
385	2021-04-17 19:33:31	2021-04-17 19:41:09	Yes	Yes		South Africa	Somalia	30-49	Female	Single	Master's and Above	Health care worker	Yes	I don't know	I don't know		Yes		I don't know	I don't know	I don't know	I don't know	I don't know	Yes	Yes	No	No	Vaccine	I don't know	Front-line health workers;Government officials & strategic leaders;Individuals age 18 to 49 without relevant medical conditions;Individuals age 50 & above;Individuals age 18 to 49 with relevant medical conditions;	Strongly disagree	Strongly disagree	Strongly disagree	Regular hand washing or use of alcohol-based hand sanitizer ;Wearing of nose mask or face shield;Maintaining social distancing;Use of local herbal mixtures;	Probably	The vaccine is safe and effective;It will prevent me from getting COVID-19;It will help me protect my family, friends and others in the community;It will help stop the pandemic;It is a requirement for travelling abroad;	No	Most family are are poor can afford the expenses							Yes	Government;World Health Organisation;Centers for Disease Control (CDC);Health Workers;Civil Society Organizations (CSO);Religious leaders;Media;Educational/Research Institutions;Industry;	Newspaper;Social media;Local TV/radio station;
386	2021-04-17 20:01:15	2021-04-17 20:23:45	Yes	Yes		Somalia	Somalia	18-29	Male	Single	Master's and Above	Civil servant	Yes	AstraZeneca	Yes		Yes		Yes	Yes	I don't know	I don't know	No	No	Yes	No	Yes	Vaccine	Yes	Front-line health workers;Individuals age 18 to 49 with relevant medical conditions;Individuals age 50 & above;Individuals age 18 to 49 without relevant medical conditions;Government officials & strategic leaders;	Agree	Strongly disagree	Agree	Wearing of nose mask or face shield;Regular hand washing or use of alcohol-based hand sanitizer ;Maintaining social distancing;Use of local herbal mixtures;	Definitely	The vaccine is safe and effective;	No	The vaccine is freely available							No	Government;World Health Organisation;Health Workers;Civil Society Organizations (CSO);Religious leaders;Media;	Social media;
387	2021-04-17 20:19:46	2021-04-17 20:36:04	Yes	Yes		Somalia	Somalia	18-29	Male	Single	Master's and Above	Government official	I don't know				No	Contradictions	I don't know	I don't know	I don't know	No	I don't know	No	Yes	Yes	Yes	Continuous Shower	Yes	Front-line health workers;Government officials & strategic leaders;Individuals age 50 & above;Individuals age 18 to 49 without relevant medical conditions;Individuals age 18 to 49 with relevant medical conditions;	Disagree	Strongly agree	Strongly agree	Wearing of nose mask or face shield;Maintaining social distancing;Regular hand washing or use of alcohol-based hand sanitizer ;	Probably	The vaccine is safe and effective;	No	This is not a natural diseas, its a human made for the purpose of creating financial benefits.							No	World Health Organisation;Government;Centers for Disease Control (CDC);Health Workers;Religious leaders;Media;Educational/Research Institutions;Civil Society Organizations (CSO);	Local TV/radio station;Social media;Newspaper;
388	2021-04-17 21:24:41	2021-04-17 21:37:59	Yes	Yes		Morocco	Morocco	65 & Above	Female	Single	Bachelor's Degree	Student	I don't know				Yes		I don't know	I don't know	Yes	No	I don't know	I don't know	Maybe	No	No	Herbal remedies	No	Individuals age 18 to 49 with relevant medical conditions;Individuals age 50 & above;Front-line health workers;Individuals age 18 to 49 without relevant medical conditions;Government officials & strategic leaders;	Agree	Agree	Strongly agree	Regular hand washing or use of alcohol-based hand sanitizer ;	Probably NOT				I am not sure the vaccine is effective in preventing me from getting COVID-19;	Maybe	Avoid travelling				Yes	Health Workers;Government;Media;Religious leaders;	Local TV/radio station;
389	2021-04-17 21:56:27	2021-04-17 22:07:14	Yes	Yes		Somalia	Somalia	18-29	Male	Single	Bachelor's Degree	Health care worker	Yes	AstraZeneca	Yes		Yes		Yes	Yes	No	No	No	No	Yes	No	No	Drugs	Yes	Front-line health workers;Government officials & strategic leaders;Individuals age 50 & above;Individuals age 18 to 49 with relevant medical conditions;Individuals age 18 to 49 without relevant medical conditions;	Strongly disagree	Strongly disagree	Strongly disagree	Regular hand washing or use of alcohol-based hand sanitizer ;Wearing of nose mask or face shield;Maintaining social distancing;	Definitely	The vaccine is safe and effective;It will help me protect my family, friends and others in the community;It will help stop the pandemic;	No	Vaccine should be available to every body both those who can avoid and those who are not. We don’t need to left any one behind.							No	Government;World Health Organisation;Centers for Disease Control (CDC);Health Workers;Civil Society Organizations (CSO);Religious leaders;Media;Educational/Research Institutions;	Social media;Local TV/radio station;Newspaper;
390	2021-04-17 22:09:54	2021-04-17 22:17:20	Yes	Yes		Somalia	Somalia	18-29	Male	Single	Bachelor's Degree	Student	Yes	AstraZeneca	Yes		Yes		Yes	Yes	No	No	No	No	Yes	No	No	Drugs	Yes	Individuals age 50 & above;Individuals age 18 to 49 with relevant medical conditions;Front-line health workers;Individuals age 18 to 49 without relevant medical conditions;Government officials & strategic leaders;	Strongly disagree	Strongly disagree	Strongly disagree	Regular hand washing or use of alcohol-based hand sanitizer ;Wearing of nose mask or face shield;Maintaining social distancing;	Definitely	The vaccine is safe and effective;It will prevent me from getting COVID-19;It will help me protect my family, friends and others in the community;It will help stop the pandemic;	Yes								No	Government;World Health Organisation;Health Workers;Civil Society Organizations (CSO);Religious leaders;Media;Educational/Research Institutions;Centers for Disease Control (CDC);	Local TV/radio station;Social media;
391	2021-04-17 22:11:29	2021-04-17 22:22:58	Yes	Yes		Somalia	Somalia	18-29	Male	Single	Master's and Above	Health care worker	Yes	AstraZeneca	I don't know		Yes		Yes	I don't know	I don't know	No	No	Yes	Yes	No	No	Isolation ,and good oral intake,with aspirin and if signs of pneumonia some meds like azithro	Yes	Front-line health workers;Individuals age 50 & above;Individuals age 18 to 49 with relevant medical conditions;Government officials & strategic leaders;Individuals age 18 to 49 without relevant medical conditions;	Strongly disagree	Agree	Agree	Regular hand washing or use of alcohol-based hand sanitizer ;Wearing of nose mask or face shield;Maintaining social distancing;	Probably	It will help me protect my family, friends and others in the community;It will help stop the pandemic;It is a requirement for travelling abroad;	No	This is the obligation of the government to provide us freely							No	Government;Health Workers;Religious leaders;Media;	Local TV/radio station;Social media;
392	2021-04-17 22:17:34	2021-04-17 22:27:17	Yes	Yes		Somalia	Somalia	18-29	Male	Single	Bachelor's Degree	Student	Yes	AstraZeneca	I don't know		Yes		Yes	Yes	I don't know	I don't know	Yes	I don't know	Maybe	No	No	Vaccine	No	Individuals age 18 to 49 with relevant medical conditions;Individuals age 50 & above;Government officials & strategic leaders;Front-line health workers;Individuals age 18 to 49 without relevant medical conditions;	Disagree	Agree	Agree	Wearing of nose mask or face shield;	Definitely	It will help stop the pandemic;	Yes								Yes	Government;Health Workers;	Social media;
393	2021-04-17 22:21:38	2021-04-17 22:29:39	Yes	Yes		Somalia	Somalia	18-29	Male	Single	Bachelor's Degree	Student	Yes	AstraZeneca	Yes		Yes		Yes	Yes	No	No	No	No	Yes	Yes	No	Drugs	No	Front-line health workers;Individuals age 18 to 49 with relevant medical conditions;Individuals age 50 & above;Government officials & strategic leaders;Individuals age 18 to 49 without relevant medical conditions;	Strongly disagree	Strongly disagree	Strongly disagree	Regular hand washing or use of alcohol-based hand sanitizer ;Wearing of nose mask or face shield;Maintaining social distancing;	Definitely	The vaccine is safe and effective;It will help me protect my family, friends and others in the community;It will prevent me from getting COVID-19;	Yes								No	Government;World Health Organisation;Centers for Disease Control (CDC);Health Workers;Civil Society Organizations (CSO);Religious leaders;Media;Educational/Research Institutions;Industry;Places that people come together like hotels, cafeteria, stadium, transport, ;	Social media;Local TV/radio station;
394	2021-04-17 22:28:23	2021-04-17 22:35:59	Yes	Yes		Somalia	Somalia	18-29	Female	Single	Bachelor's Degree	Health care worker	Yes	AstraZeneca	Yes		Yes		No	Yes	No	No	Yes	Yes	Yes	No	No	Herbal remedies	No	Individuals age 18 to 49 with relevant medical conditions;Front-line health workers;Individuals age 50 & above;Individuals age 18 to 49 without relevant medical conditions;Government officials & strategic leaders;	Strongly disagree	Agree	Agree	Wearing of nose mask or face shield;	Definitely NOT				I am not sure the vaccine is effective in preventing me from getting COVID-19;	Maybe	Take the vaccine				No	World Health Organisation;	Social media;
395	2021-04-17 22:47:03	2021-04-17 22:54:39	Yes	Yes		Somalia	Somalia	18-29	Male	Single	Bachelor's Degree	Health care worker	Yes	AstraZeneca	I don't know		Yes		Yes	I don't know	No	No	No	Yes	Yes	No	No	Drugs	Yes	Front-line health workers;Individuals age 50 & above;Individuals age 18 to 49 with relevant medical conditions;Government officials & strategic leaders;Individuals age 18 to 49 without relevant medical conditions;	Disagree	Disagree	Disagree	Regular hand washing or use of alcohol-based hand sanitizer ;Wearing of nose mask or face shield;Maintaining social distancing;Use of local herbal mixtures;	Definitely	It will help stop the pandemic;It will help me protect my family, friends and others in the community;It is a requirement for travelling abroad;	No	Because its governments responsibility							No	Government;World Health Organisation;Centers for Disease Control (CDC);Health Workers;Media;Educational/Research Institutions;	Social media;Local TV/radio station;Newspaper;
396	2021-04-17 23:15:46	2021-04-17 23:23:27	Yes	Yes		Somalia	Somalia	18-29	Female	Married	Diploma	Health care worker	Yes	AstraZeneca	Yes		Yes		No	No	No	Yes	Yes	Yes	Yes	No	No	Vaccine	No	Individuals age 50 & above;Front-line health workers;Government officials & strategic leaders;Individuals age 18 to 49 without relevant medical conditions;Individuals age 18 to 49 with relevant medical conditions;	Agree	Strongly agree	Strongly agree	Regular hand washing or use of alcohol-based hand sanitizer ;Wearing of nose mask or face shield;Maintaining social distancing;Use of local herbal mixtures;	Definitely NOT				I am not fully informed about possible side effects of the COVID-19 vaccine;I think the vaccine would alter my DNA;I am not sure the vaccine is effective in preventing me from getting COVID-19;I am not sure the vaccine is clinically safe;I feel there is a tracking device in the vaccine;I feel the vaccine in Africa is not the same as the one in other continent, so I don't trust it.;I feel it can r…	No	Avoid travelling				Yes	Government;World Health Organisation;Centers for Disease Control (CDC);Media;	Local TV/radio station;Social media;
397	2021-04-17 23:44:26	2021-04-17 23:52:43	Yes	Yes		Somalia	Somalia	18-29	Male	Single	Bachelor's Degree	Health care worker	Yes	AstraZeneca	Yes		Yes		I don't know	Yes	No	No	No	No	Yes	No	No	Supportive	Yes	Front-line health workers;Individuals age 18 to 49 with relevant medical conditions;Individuals age 50 & above;Government officials & strategic leaders;Individuals age 18 to 49 without relevant medical conditions;	Strongly disagree	Disagree	Disagree	Regular hand washing or use of alcohol-based hand sanitizer ;	Definitely NOT				Am already vaccinated;	Yes	Take the vaccine				Yes	Health Workers;	Social media;
398	2021-04-18 02:25:15	2021-04-18 02:31:58	Yes	Yes		Somalia	Somalia	18-29	Male	Single	Bachelor's Degree	Student	Yes	AstraZeneca	I don't know		Yes		No	I don't know	No	No	Yes	No	Yes	No	No	Drugs	Yes	Individuals age 18 to 49 with relevant medical conditions;Front-line health workers;Individuals age 50 & above;Individuals age 18 to 49 without relevant medical conditions;Government officials & strategic leaders;	Strongly disagree	Strongly disagree	Strongly disagree	Wearing of nose mask or face shield;Maintaining social distancing;	Probably	It will help me protect my family, friends and others in the community;	No	Becouse of i don’t have money							No	Government;Health Workers;Civil Society Organizations (CSO);Religious leaders;Media;	Social media;Local TV/radio station;
399	2021-04-18 02:35:23	2021-04-18 02:46:05	Yes	Yes		Somalia	Somalia	18-29	Male	Single	Bachelor's Degree	Student	Yes	AstraZeneca	Yes		Yes		Yes	No	No	No	No	No	Yes	No	No	Drugs	Yes	Front-line health workers;Individuals age 18 to 49 with relevant medical conditions;Government officials & strategic leaders;Individuals age 18 to 49 without relevant medical conditions;Individuals age 50 & above;	Agree	Agree	Agree	Wearing of nose mask or face shield;	Probably	It will help stop the pandemic;	Yes								Yes	Government;	Social media;
400	2021-04-18 02:39:46	2021-04-18 02:45:43	Yes	Yes		Somalia	Somalia	18-29	Male	Single	Bachelor's Degree	Health care worker	Yes	AstraZeneca	Yes		Yes		I don't know	Yes	No	No	No	No	Yes	No	No	Vaccine	Yes	Individuals age 50 & above;Front-line health workers;Individuals age 18 to 49 with relevant medical conditions;Government officials & strategic leaders;Individuals age 18 to 49 without relevant medical conditions;	Strongly disagree	Strongly disagree	Strongly disagree	Wearing of nose mask or face shield;Regular hand washing or use of alcohol-based hand sanitizer ;Maintaining social distancing;	Definitely	The vaccine is safe and effective;It will prevent me from getting COVID-19;It will help me protect my family, friends and others in the community;It will help stop the pandemic;It is a requirement for travelling abroad;	Yes								Yes	Government;World Health Organisation;Centers for Disease Control (CDC);Health Workers;Civil Society Organizations (CSO);Religious leaders;Media;Educational/Research Institutions;Industry;	Newspaper;Social media;Local TV/radio station;
401	2021-04-18 03:35:52	2021-04-18 03:57:30	Yes	Yes		Somalia	Somalia	18-29	Male	Single	Bachelor's Degree	University lecturer/researcher	Yes	AstraZeneca	Yes		Yes		Yes	Yes	No	Yes	No	Yes	Yes	Yes	Yes	Drugs	Yes	Individuals age 50 & above;Individuals age 18 to 49 without relevant medical conditions;Individuals age 18 to 49 with relevant medical conditions;Front-line health workers;Government officials & strategic leaders;	Agree	Agree	Agree	Wearing of nose mask or face shield;	Definitely	It will help me protect my family, friends and others in the community;	Yes								Yes	Government;World Health Organisation;Centers for Disease Control (CDC);Health Workers;Civil Society Organizations (CSO);Religious leaders;Media;Educational/Research Institutions;Industry;	Newspaper;Social media;Local TV/radio station;
402	2021-04-18 05:52:46	2021-04-18 05:53:42	No
403	2021-04-18 07:01:45	2021-04-18 07:06:29	Yes	Yes		Somalia	Somalia	18-29	Female	Single	Bachelor's Degree	Health care worker	Yes	AstraZeneca	I don't know		Yes		Yes	I don't know	No	No	I don't know	Yes	Yes	No	No	Drugs	Yes	Front-line health workers;Individuals age 50 & above;Government officials & strategic leaders;Individuals age 18 to 49 with relevant medical conditions;Individuals age 18 to 49 without relevant medical conditions;	Strongly disagree	Disagree	Disagree	Maintaining social distancing;Wearing of nose mask or face shield;Regular hand washing or use of alcohol-based hand sanitizer ;	Probably	It will help me protect my family, friends and others in the community;	Yes								No	Government;World Health Organisation;Centers for Disease Control (CDC);Health Workers;Media;	Social media;Local TV/radio station;
404	2021-04-18 07:23:45	2021-04-18 07:30:31	Yes	Yes		Somalia	Somalia	18-29	Male	Married	Master's and Above	Engineer	Yes	AstraZeneca	No	Cause blood clotting	Yes		Yes	I don't know	I don't know	No	No	Yes	Yes	No	No	Herbal remedies	Yes	Individuals age 50 & above;Front-line health workers;Individuals age 18 to 49 without relevant medical conditions;Individuals age 18 to 49 with relevant medical conditions;Government officials & strategic leaders;	Disagree	Agree	Agree	Wearing of nose mask or face shield;Maintaining social distancing;Use of local herbal mixtures;	Undecided							I am not sure the vaccine is effective in preventing me from getting COVID-19;I am not sure if the vaccine would alter my DNA;	No	Do test upon travels	Yes	Government;Health Workers;Civil Society Organizations (CSO);Religious leaders;Media;	Social media;Local TV/radio station;
405	2021-04-18 09:10:30	2021-04-18 09:35:20	Yes	Yes		Nigeria	Nigeria	30-49	Female	Married	Master's and Above	University lecturer/researcher	Yes	AstraZeneca	I don't know		Yes		Yes	I don't know	No	No	I don't know	No	Yes	Yes	No	Drugs	Yes	Front-line health workers;Individuals age 50 & above;Government officials & strategic leaders;Individuals age 18 to 49 with relevant medical conditions;Individuals age 18 to 49 without relevant medical conditions;	Strongly disagree	Disagree	Strongly disagree	Regular hand washing or use of alcohol-based hand sanitizer ;Wearing of nose mask or face shield;Maintaining social distancing;	Probably	I am not convinced that it is effective. I however, I believe that it is safe so with that conviction I can accept to be vaccinated.;	No	I believe the government of any country should take full responsibility of vaccinating her citizens.							No	Government;World Health Organisation;Centers for Disease Control (CDC);Health Workers;Civil Society Organizations (CSO);Religious leaders;Media;Educational/Research Institutions;Industry;	Social media;Local TV/radio station;Newspaper;Religious gatherings, social gatherings, official gatherings;
406	2021-04-18 09:18:42	2021-04-18 09:43:58	Yes	No	Borama		Somalia	18-29	Female	Single	Bachelor's Degree	Health care worker	No				Yes		No	No	I don't know	No	Yes	Yes	Yes	No	No	Vaccine	I don't know	Individuals age 18 to 49 without relevant medical conditions;Front-line health workers;Individuals age 18 to 49 with relevant medical conditions;Individuals age 50 & above;Government officials & strategic leaders;	Strongly agree	Strongly agree	Strongly agree	Regular hand washing or use of alcohol-based hand sanitizer ;Social distance ;Wearing of nose mask or face shield;Maintaining social distancing;Use of local herbal mixtures;	Definitely	It will prevent me from getting COVID-19;	Yes								No	Government;World Health Organisation;Centers for Disease Control (CDC);Health Workers;Religious leaders;Civil Society Organizations (CSO);Media;	Social media;Local TV/radio station;Community mobilization ;
407	2021-04-18 11:17:26	2021-04-18 11:32:56	Yes	Yes		Somalia	Somalia	18-29	Female	Single	Bachelor's Degree	Student	Yes	AstraZeneca	Yes		Yes		Yes	Yes	No	No	No	Yes	Yes	No	No	Vaccine	Yes	Individuals age 50 & above;Front-line health workers;Individuals age 18 to 49 with relevant medical conditions;Individuals age 18 to 49 without relevant medical conditions;Government officials & strategic leaders;	Disagree	Strongly agree	Strongly agree	Regular hand washing or use of alcohol-based hand sanitizer ;Wearing of nose mask or face shield;	Undecided							I am not fully informed about possible side effects of the COVID-19 vaccineccine;I am not sure if the vaccine in Africa is the same as that in other continents;	Yes	Take the vaccine	Yes	Government;Media;Health Workers;Educational/Research Institutions;Religious leaders;	Local TV/radio station;Social media;
408	2021-04-18 14:46:00	2021-04-18 14:53:34	Yes	No	Qatar		Somalia	18-29	Male	Single	Bachelor's Degree	Health care worker	Yes	Moderna	Yes		Yes		Yes	I don't know	I don't know	I don't know	No	I don't know	Yes	Yes	No	Drugs	Yes	Front-line health workers;Individuals age 50 & above;Individuals age 18 to 49 with relevant medical conditions;Individuals age 18 to 49 without relevant medical conditions;Government officials & strategic leaders;	Strongly disagree	Strongly disagree	Strongly disagree	Regular hand washing or use of alcohol-based hand sanitizer ;	Definitely	It will prevent me from getting COVID-19;	Yes								Yes	Educational/Research Institutions;Media;Religious leaders;Civil Society Organizations (CSO);Health Workers;Centers for Disease Control (CDC);World Health Organisation;Government;Industry;	Social media;Local TV/radio station;Newspaper;
409	2021-04-18 15:01:46	2021-04-18 15:10:52	Yes	Yes		Somalia	Somalia	18-29	Female	Single	Diploma	Student	Yes	I don't know	Yes		No	Problem with clotting	No	Yes	I don't know	Yes	Yes	I don't know	No	No	No	Drugs	I don't know	Individuals age 18 to 49 with relevant medical conditions;Individuals age 50 & above;Individuals age 18 to 49 without relevant medical conditions;Front-line health workers;Government officials & strategic leaders;	Agree	Strongly agree	Strongly agree	Regular hand washing or use of alcohol-based hand sanitizer ;	Definitely NOT				I am not sure the vaccine is clinically safe;I feel it can result in death, especially among the elderly;	Maybe	Avoid travelling				No	World Health Organisation;	Social media;
410	2021-04-18 16:02:23	2021-04-18 16:07:43	Yes	Yes		Somalia	Somalia	18-29	Male	Married	Master's and Above	University lecturer/researcher	Yes	AstraZeneca	I don't know		Yes		Yes	I don't know	No	No	I don't know	I don't know	Maybe	Yes	No	Drugs	I don't know	Front-line health workers;Individuals age 50 & above;Individuals age 18 to 49 with relevant medical conditions;Government officials & strategic leaders;Individuals age 18 to 49 without relevant medical conditions;	Strongly disagree	Disagree	Strongly agree	Regular hand washing or use of alcohol-based hand sanitizer ;Wearing of nose mask or face shield;Maintaining social distancing;Use of local herbal mixtures;	Probably NOT				I am not sure the vaccine is effective in preventing me from getting COVID-19;	Yes	Take the vaccine				No	Government;World Health Organisation;Civil Society Organizations (CSO);Religious leaders;Media;Educational/Research Institutions;	Newspaper;Local TV/radio station;Social media;
411	2021-04-19 02:50:26	2021-04-19 03:03:09	Yes	Yes		Nigeria	Nigeria	50-64	Female	Married	Master's and Above	University lecturer/researcher	Yes	AstraZeneca	No	Some countries rejected it	Yes		I don't know	No	I don't know	I don't know	I don't know	I don't know	Yes	Yes	No	Drugs	Yes	Government officials & strategic leaders;Front-line health workers;Individuals age 50 & above;Individuals age 18 to 49 with relevant medical conditions;Individuals age 18 to 49 without relevant medical conditions;	Strongly disagree	Strongly disagree	Strongly disagree	Wearing of nose mask or face shield;Regular hand washing or use of alcohol-based hand sanitizer ;Maintaining social distancing;Use of local herbal mixtures;	Definitely NOT				I am not fully informed about possible side effects of the COVID-19 vaccine;I think the vaccine would alter my DNA;I feel the vaccine in Africa is not the same as the one in other continent, so I don't trust it.;I am not sure the vaccine is clinically safe;	Yes	Take the vaccine				No	Government;World Health Organisation;Centers for Disease Control (CDC);Health Workers;Civil Society Organizations (CSO);Religious leaders;Media;Educational/Research Institutions;Industry;	Newspaper;Social media;Local TV/radio station;
412	2021-04-19 08:34:26	2021-04-19 08:42:27	Yes	Yes		Somalia	Somalia	30-49	Male	Married	Master's and Above	Health care worker	Yes	AstraZeneca	I don't know		Yes		Yes	I don't know	No	No	Yes	No	Yes	Yes	Yes	stay home	Yes	Individuals age 18 to 49 with relevant medical conditions;Individuals age 50 & above;Front-line health workers;Government officials & strategic leaders;Individuals age 18 to 49 without relevant medical conditions;	Strongly disagree	Strongly disagree	Strongly disagree	Regular hand washing or use of alcohol-based hand sanitizer ;Wearing of nose mask or face shield;Maintaining social distancing;	Undecided							i have already immunity from pervious infection ;	No	Take the vaccine	No	World Health Organisation;Government;Health Workers;Civil Society Organizations (CSO);Religious leaders;Media;Educational/Research Institutions;	Local TV/radio station;
413	2021-04-19 16:02:08	2021-04-19 16:06:47	Yes	Yes		Nigeria	Nigeria	18-29	Male	Single	Bachelor's Degree	Student	Yes	AstraZeneca	Yes		Yes		Yes	Yes	No	I don't know	Yes	No	Yes	No	No	Drugs	No	Front-line health workers;Individuals age 18 to 49 with relevant medical conditions;Individuals age 50 & above;Individuals age 18 to 49 without relevant medical conditions;Government officials & strategic leaders;	Agree	Strongly agree	Strongly agree	Wearing of nose mask or face shield;	Definitely	It will prevent me from getting COVID-19;It will help me protect my family, friends and others in the community;It will help stop the pandemic;	No	Lack of funds							No	Religious leaders;Media;Educational/Research Institutions;Health Workers;Centers for Disease Control (CDC);World Health Organisation;Government;Civil Society Organizations (CSO);Industry;	Local TV/radio station;Social media;
414	2021-04-21 02:30:35	2021-04-21 02:38:58	Yes	Yes		South Africa	Somalia	18-29	Female	Single	Bachelor's Degree	Student	Yes	AstraZeneca	Yes		Yes		No	I don't know	I don't know	No	Yes	Yes	No	Yes	Yes	Vaccine	No	Government officials & strategic leaders;Front-line health workers;Individuals age 50 & above;Individuals age 18 to 49 with relevant medical conditions;Individuals age 18 to 49 without relevant medical conditions;	Agree	Strongly disagree	Strongly disagree	Regular hand washing or use of alcohol-based hand sanitizer ;Wearing of nose mask or face shield;Maintaining social distancing;Use of local herbal mixtures;	Definitely NOT				I am not sure the vaccine is clinically safe;I am not sure the vaccine is effective in preventing me from getting COVID-19;I am not fully informed about possible side effects of the COVID-19 vaccine;I think the vaccine would alter my DNA;I feel there is a tracking device in the vaccine;I feel the vaccine in Africa is not the same as the one in other continent, so I don't trust it.;I feel it can r…	Yes	Take the vaccine				No	Government;World Health Organisation;Centers for Disease Control (CDC);Health Workers;Civil Society Organizations (CSO);Religious leaders;Media;Educational/Research Institutions;Industry;	Newspaper;Social media;Local TV/radio station;
415	2021-04-22 22:45:09	2021-04-22 22:45:51	No
416	2021-04-23 18:56:48	2021-04-23 19:04:25	Yes	Yes		Somalia	Somalia	18-29	Female	Married	Master's and Above	University lecturer/researcher	Yes	AstraZeneca	Yes		Yes		Yes	Yes	No	No	No	No	No	Yes	No	Herbal remedies	Yes	Individuals age 50 & above;Individuals age 18 to 49 with relevant medical conditions;Front-line health workers;Individuals age 18 to 49 without relevant medical conditions;Government officials & strategic leaders;	Strongly disagree	Strongly agree	Strongly agree	Wearing of nose mask or face shield;	Definitely	The vaccine is safe and effective;	Yes								Yes	Government;World Health Organisation;Health Workers;Religious leaders;Media;Educational/Research Institutions;Centers for Disease Control (CDC);	Social media;
417	2021-05-03 10:11:32	2021-05-03 10:17:19	Yes	Yes		Mozambique	Mozambique	18-29	Female	Single	Bachelor's Degree	Student	Yes	AstraZeneca	Yes		Yes		Yes	Yes	No	No	No	No	No	No	No	Drugs	Yes	Individuals age 50 & above;Front-line health workers;Government officials & strategic leaders;Individuals age 18 to 49 with relevant medical conditions;Individuals age 18 to 49 without relevant medical conditions;	Agree	Disagree	Agree	Regular hand washing or use of alcohol-based hand sanitizer ;Maintaining social distancing;Use of local herbal mixtures;Wearing of nose mask or face shield;	Probably	It will prevent me from getting COVID-19;	No	I havent money							Yes	Government;Health Workers;Religious leaders;Educational/Research Institutions;	Social media;Local TV/radio station;
418	2021-05-03 11:14:04	2021-05-03 11:21:48	Yes	Yes		Mozambique	Mozambique	18-29	Female	Married	Diploma	Student	Yes	Sinopharm	No	Becouse of the origins	No	Because i have doubts	Yes	Yes	No	Yes	No	Yes	Yes	No	No	Drugs	No	Government officials & strategic leaders;Front-line health workers;Individuals age 50 & above;Individuals age 18 to 49 without relevant medical conditions;Individuals age 18 to 49 with relevant medical conditions;	Agree	Strongly agree	Strongly agree	Regular hand washing or use of alcohol-based hand sanitizer ;Wearing of nose mask or face shield;Maintaining social distancing;Use of local herbal mixtures;	Probably	It will help me protect my family, friends and others in the community;It will help stop the pandemic;It will prevent me from getting COVID-19;	No	Because is very expensive							Yes	Health Workers;Government;Religious leaders;Educational/Research Institutions;Media;	Newspaper;Social media;Local TV/radio station;
419	2021-05-03 11:25:15	2021-05-03 11:31:43	Yes	Yes		Mozambique	Mozambique	18-29	Male	Single	Bachelor's Degree	Student	Yes	I don't know	Yes		Yes		I don't know	I don't know	I don't know	I don't know	I don't know	I don't know	Maybe	Yes	No	Drugs	I don't know	Front-line health workers;Individuals age 50 & above;Individuals age 18 to 49 with relevant medical conditions;Individuals age 18 to 49 without relevant medical conditions;Government officials & strategic leaders;	Disagree	Strongly agree	Strongly agree	Regular hand washing or use of alcohol-based hand sanitizer ;Wearing of nose mask or face shield;Maintaining social distancing;	Probably	It will help me protect my family, friends and others in the community;The vaccine is safe and effective;	Yes								Yes	Government;World Health Organisation;Industry;Health Workers;	Newspaper;Local TV/radio station;Social media;
420	2021-05-03 11:27:04	2021-05-03 11:36:07	Yes	Yes		Mozambique	Mozambique	18-29	Male	Single	Secondary/High school	Student	Yes	AstraZeneca	I don't know		Yes		I don't know	I don't know	I don't know	No	Yes	No	Maybe	Yes	No	Vaccine	I don't know	Front-line health workers;Individuals age 50 & above;Individuals age 18 to 49 with relevant medical conditions;Government officials & strategic leaders;Individuals age 18 to 49 without relevant medical conditions;	Disagree	Strongly agree	Agree	Maintaining social distancing;Wearing of nose mask or face shield;Regular hand washing or use of alcohol-based hand sanitizer ;	Probably	It will prevent me from getting COVID-19;It will help me protect my family, friends and others in the community;It will help stop the pandemic;	Yes								Yes	Government;World Health Organisation;Centers for Disease Control (CDC);Educational/Research Institutions;Civil Society Organizations (CSO);	Social media;Local TV/radio station;
421	2021-05-03 11:32:50	2021-05-03 11:42:25	Yes	Yes		Mozambique	Mozambique	18-29	Male	Single	Secondary/High school	Student	Yes	I don't know	I don't know		Yes		Yes	I don't know	I don't know	I don't know	No	No	Maybe	No	No	Vaccine	Yes	Individuals age 50 & above;Individuals age 18 to 49 with relevant medical conditions;Front-line health workers;Individuals age 18 to 49 without relevant medical conditions;Government officials & strategic leaders;	Strongly agree	Strongly agree	Strongly agree	Regular hand washing or use of alcohol-based hand sanitizer ;	Definitely	The vaccine is safe and effective;	No	No,because it should be free for all of us							No	Government;World Health Organisation;Media;Educational/Research Institutions;	Social media;Newspaper;Local TV/radio station;
422	2021-05-03 11:51:10	2021-05-03 12:01:26	Yes	Yes		Mozambique	Mozambique	18-29	Male	Single	Bachelor's Degree	Student	Yes	AstraZeneca	I don't know		Yes		I don't know	I don't know	No	No	I don't know	Yes	Maybe	No	No	Herbal remedies	Yes	Government officials & strategic leaders;Individuals age 50 & above;Front-line health workers;Individuals age 18 to 49 without relevant medical conditions;Individuals age 18 to 49 with relevant medical conditions;	Strongly disagree	Strongly disagree	Strongly disagree	Regular hand washing or use of alcohol-based hand sanitizer ;Maintaining social distancing;Wearing of nose mask or face shield;	Probably	It will prevent me from getting COVID-19;It will help me protect my family, friends and others in the community;It is a requirement for travelling abroad;It will help stop the pandemic;	Yes								No	Government;World Health Organisation;Centers for Disease Control (CDC);Religious leaders;Educational/Research Institutions;Industry;	Social media;Local TV/radio station;Newspaper;
